# Supplementary material for: 8-(2-Hy­droxy­phen­yl)-1,3-dimethyl-1H-purine-2,6(3H,7H)-dione
Source: Acta Crystallogr Sect E Struct Rep Online. 2011 Aug 17;67(Pt 9):o2347. doi: 10.1107/S1600536811032417 (PMC3200978; doi:10.1107/S1600536811032417)
Supplement: Supplementary file 1 [file e-67-o2347-sup1.cif]

##############################################################################
#                                                                            #
# This CIF contains the data in a paper accepted for publication in          #
# Acta Crystallographica Section E. It conforms to the requirements of       #
# Notes for Authors for Acta Crystallographica Section E, and has been       #
# peer reviewed under the auspices of the IUCr Commission on Journals.       #
#                                                                            #
# Full details of the Crystallographic Information File format               #
# are given in the paper "The Crystallographic Information File (CIF):       #
# a New Standard Archive File for Crystallography" by S. R. Hall, F. H.      #
# Allen and I. D. Brown [Acta Cryst. (1991), A47, 655-685].                  #
#                                                                            #
# The current version of the core CIF dictionary is obtainable from          #
# ftp://ftp.iucr.org/pub/cif_core.dic.                                       #
#                                                                            #
# Software is freely available for graphical display of the structure(s)     #
# in this CIF. For information consult the CIF software page                 #
# http://www.iucr.org/resources/cif/software.                                #
#                                                                            #
# This file may be used for bona fide research purposes within the           #
# scientific community so long as proper attribution is given to the journal # 
# article from which it was obtained.                                        #
#                                                                            #
##############################################################################
data_I
_audit_creation_method     SHELXL-97
_chemical_name_systematic
;
8-(2-Hydroxyphenyl)-1,3-dimethyl-1<i>H</i>-purine-2,6(3<i>H</i>,7<i>H</i>)-
dione
;
_chemical_name_common
;
;
_chemical_formula_moiety     'C13 H12 N4 O3'
_chemical_formula_sum     'C13 H12 N4 O3'
_chemical_formula_iupac     'C13 H12 N4 O3'
_chemical_formula_weight     272.27
_chemical_melting_point     ?
_symmetry_cell_setting     monoclinic
_symmetry_space_group_name_H-M     'P 21/c'
_symmetry_space_group_name_Hall     '-P 2ybc'
loop_
    _symmetry_equiv_pos_as_xyz
    'x, y, z'
    '-x, y+1/2, -z+1/2'
    '-x, -y, -z'
    'x, -y-1/2, z-1/2'
_cell_length_a     8.6418(5)
_cell_length_b     5.9415(3)
_cell_length_c     23.4475(10)
_cell_angle_alpha     90.00
_cell_angle_beta     91.275(2)
_cell_angle_gamma     90.00
_cell_volume     1203.62(11)
_cell_formula_units_Z     4
_cell_measurement_reflns_used     1955
_cell_measurement_theta_min     2.36
_cell_measurement_theta_max     27.23
_cell_measurement_temperature     200(2)
_exptl_crystal_description     'platelet'
_exptl_crystal_colour     'yellow'
_exptl_crystal_size_max     0.413
_exptl_crystal_size_mid     0.100
_exptl_crystal_size_min     0.047
_exptl_crystal_density_diffrn     1.502
_exptl_crystal_density_meas     ?
_exptl_crystal_density_method     'not measured'
_exptl_crystal_F_000     568
_exptl_absorpt_coefficient_mu     0.111
_exptl_absorpt_correction_type     multi-scan
_exptl_absorpt_process_details     '(SADABS; Bruker, 2008)'
_exptl_absorpt_correction_T_min     0.8596
_exptl_absorpt_correction_T_max     1.0000
_exptl_special_details     ?
_diffrn_ambient_temperature     200(2)
_diffrn_radiation_type     MoK\a
_diffrn_radiation_wavelength     0.71073
_diffrn_radiation_source     'fine-focus sealed tube'
_diffrn_radiation_monochromator     graphite
_diffrn_measurement_device_type     'Bruker APEXII CCD'
_diffrn_measurement_device     ?
_diffrn_measurement_method     '\f and \w'
_diffrn_reflns_number     10068
_diffrn_reflns_av_R_equivalents     0.0431
_diffrn_reflns_av_sigmaI/netI     0.0636
_diffrn_reflns_theta_min     2.36
_diffrn_reflns_theta_max     28.29
_diffrn_reflns_theta_full     28.29
_diffrn_measured_fraction_theta_max     0.998
_diffrn_measured_fraction_theta_full     0.998
_diffrn_reflns_limit_h_min     -11
_diffrn_reflns_limit_h_max     11
_diffrn_reflns_limit_k_min     -7
_diffrn_reflns_limit_k_max     6
_diffrn_reflns_limit_l_min     -31
_diffrn_reflns_limit_l_max     27
_refine_special_details
;
;
_reflns_number_total     2975
_reflns_number_gt     1752
_reflns_threshold_expression     I>2\s(I)
_refine_ls_structure_factor_coef     Fsqd
_refine_ls_matrix_type     full
_refine_ls_R_factor_all     0.1034
_refine_ls_R_factor_gt     0.0493
_refine_ls_wR_factor_gt     0.1062
_refine_ls_wR_factor_ref     0.1237
_refine_ls_goodness_of_fit_ref     1.013
_refine_ls_restrained_S_all     1.013
_refine_ls_number_reflns     2975
_refine_ls_number_parameters     188
_refine_ls_number_restraints     0
_refine_ls_hydrogen_treatment     mixed
_refine_ls_weighting_scheme     calc
_refine_ls_weighting_details
         'calc w=1/[\s^2^(Fo^2^)+(0.0584P)^2^+0.0815P] where P=(Fo^2^+2Fc^2^)/3'
_atom_sites_solution_hydrogens     geom
_atom_sites_solution_primary     direct
_atom_sites_solution_secondary     difmap
_refine_ls_shift/su_max     0.000
_refine_ls_shift/su_mean     0.000
_refine_diff_density_max     0.245
_refine_diff_density_min     -0.212
_refine_ls_extinction_method     none
_refine_ls_extinction_coef     ?
_refine_ls_abs_structure_Flack     ?
loop_
    _atom_type_symbol
    _atom_type_description
    _atom_type_scat_dispersion_real
    _atom_type_scat_dispersion_imag
    _atom_type_scat_source
    'C' 'C' 0.0033 0.0016
                         'International Tables Vol C Tables 4.2.6.8 and 6.1.1.4'
    'H' 'H' 0.0000 0.0000
                         'International Tables Vol C Tables 4.2.6.8 and 6.1.1.4'
    'N' 'N' 0.0061 0.0033
                         'International Tables Vol C Tables 4.2.6.8 and 6.1.1.4'
    'O' 'O' 0.0106 0.0060
                         'International Tables Vol C Tables 4.2.6.8 and 6.1.1.4'
_computing_data_collection     'APEX2 (Bruker, 2010)'
_computing_cell_refinement     'SAINT (Bruker, 2010)'
_computing_data_reduction     'SAINT (Bruker, 2010)'
_computing_structure_solution     'SHELXS97 (Sheldrick, 2008)'
_computing_structure_refinement     'SHELXL97 (Sheldrick, 2008)'
_computing_molecular_graphics
             'ORTEP-3 (Farrugia, 1997) and Mercury (Macrae <i>et al.</i>, 2008)'
_computing_publication_material
                            'SHELXL97 (Sheldrick, 2008) and PLATON (Spek, 2009)'
loop_
    _atom_site_type_symbol
    _atom_site_label
    _atom_site_fract_x
    _atom_site_fract_y
    _atom_site_fract_z
    _atom_site_U_iso_or_equiv
    _atom_site_adp_type
    _atom_site_calc_flag
    _atom_site_refinement_flags
    _atom_site_occupancy
    _atom_site_symmetry_multiplicity
    _atom_site_disorder_assembly
    _atom_site_disorder_group
    O O1 0.47991(16) 0.4606(2) 0.07866(5) 0.0356(4) Uani d . 1 1 . .
    O O2 0.66823(16) -0.0720(2) 0.20267(6) 0.0390(4) Uani d . 1 1 . .
    O O3 0.94790(18) -0.3204(3) -0.06725(6) 0.0454(4) Uani d . 1 1 . .
    H H3 0.9105 -0.2923 -0.0353 0.068 Uiso calc R 1 1 . .
    N N1 0.65931(17) 0.2091(3) -0.01367(6) 0.0260(4) Uani d . 1 1 . .
    H H71 0.615(2) 0.330(4) -0.0365(9) 0.049(7) Uiso d . 1 1 . .
    N N2 0.79184(18) -0.1028(3) 0.00928(6) 0.0273(4) Uani d . 1 1 . .
    N N3 0.73063(17) -0.1106(3) 0.10978(6) 0.0269(4) Uani d . 1 1 . .
    N N4 0.57335(17) 0.1913(3) 0.13977(6) 0.0259(4) Uani d . 1 1 . .
    C C1 0.6392(2) 0.1685(3) 0.04385(7) 0.0247(4) Uani d . 1 1 . .
    C C2 0.7221(2) -0.0211(3) 0.05591(7) 0.0238(4) Uani d . 1 1 . .
    C C3 0.6584(2) -0.0024(3) 0.15408(8) 0.0267(4) Uani d . 1 1 . .
    C C4 0.5573(2) 0.2871(3) 0.08562(7) 0.0254(4) Uani d . 1 1 . .
    C C5 0.8231(2) -0.3115(3) 0.12198(8) 0.0323(5) Uani d . 1 1 . .
    H H5A 0.8296 -0.4032 0.0874 0.048 Uiso calc R 1 1 . .
    H H5B 0.7742 -0.3993 0.1520 0.048 Uiso calc R 1 1 . .
    H H5C 0.9274 -0.2668 0.1347 0.048 Uiso calc R 1 1 . .
    C C6 0.4923(2) 0.3034(4) 0.18658(8) 0.0342(5) Uani d . 1 1 . .
    H H6A 0.5389 0.4513 0.1938 0.051 Uiso calc R 1 1 . .
    H H6B 0.5012 0.2112 0.2212 0.051 Uiso calc R 1 1 . .
    H H6C 0.3827 0.3221 0.1759 0.051 Uiso calc R 1 1 . .
    C C7 0.7514(2) 0.0418(3) -0.03268(8) 0.0254(4) Uani d . 1 1 . .
    C C8 0.8012(2) 0.0162(3) -0.09136(8) 0.0258(4) Uani d . 1 1 . .
    C C9 0.7563(2) 0.1677(3) -0.13407(8) 0.0307(5) Uani d . 1 1 . .
    H H9 0.6913 0.2908 -0.1248 0.037 Uiso calc R 1 1 . .
    C C10 0.8043(2) 0.1426(4) -0.18967(8) 0.0352(5) Uani d . 1 1 . .
    H H10 0.7732 0.2476 -0.2182 0.042 Uiso calc R 1 1 . .
    C C11 0.8985(2) -0.0377(4) -0.20303(8) 0.0383(5) Uani d . 1 1 . .
    H H11 0.9316 -0.0568 -0.2411 0.046 Uiso calc R 1 1 . .
    C C12 0.9443(2) -0.1892(4) -0.16178(8) 0.0391(5) Uani d . 1 1 . .
    H H12 1.0093 -0.3115 -0.1716 0.047 Uiso calc R 1 1 . .
    C C13 0.8968(2) -0.1664(3) -0.10562(8) 0.0316(5) Uani d . 1 1 . .
loop_
    _atom_site_aniso_label
    _atom_site_aniso_U_11
    _atom_site_aniso_U_22
    _atom_site_aniso_U_33
    _atom_site_aniso_U_12
    _atom_site_aniso_U_13
    _atom_site_aniso_U_23
    O1 0.0444(8) 0.0353(8) 0.0272(8) 0.0189(7) 0.0052(6) 0.0019(6)
    O2 0.0474(9) 0.0435(9) 0.0265(8) 0.0104(7) 0.0069(6) 0.0106(7)
    O3 0.0634(10) 0.0420(10) 0.0311(8) 0.0278(8) 0.0109(7) 0.0036(7)
    N1 0.0290(9) 0.0272(9) 0.0219(8) 0.0080(7) 0.0029(6) 0.0010(7)
    N2 0.0320(9) 0.0256(9) 0.0245(8) 0.0059(7) 0.0016(7) -0.0002(7)
    N3 0.0296(9) 0.0270(9) 0.0240(8) 0.0059(7) 0.0022(6) 0.0037(7)
    N4 0.0284(8) 0.0283(9) 0.0212(8) 0.0062(7) 0.0047(6) 0.0010(7)
    C1 0.0278(10) 0.0251(10) 0.0212(9) 0.0041(8) 0.0024(7) 0.0008(8)
    C2 0.0248(9) 0.0243(10) 0.0224(9) 0.0006(8) 0.0029(7) -0.0011(8)
    C3 0.0261(10) 0.0269(11) 0.0270(10) 0.0011(8) 0.0028(8) 0.0032(8)
    C4 0.0252(10) 0.0270(11) 0.0241(10) 0.0034(9) 0.0015(8) 0.0006(8)
    C5 0.0356(11) 0.0274(11) 0.0339(11) 0.0090(9) 0.0015(8) 0.0052(9)
    C6 0.0396(11) 0.0399(13) 0.0233(10) 0.0084(10) 0.0088(8) 0.0003(9)
    C7 0.0246(10) 0.0257(10) 0.0257(10) 0.0038(8) 0.0012(7) -0.0019(8)
    C8 0.0274(10) 0.0282(10) 0.0219(9) 0.0036(8) 0.0031(7) -0.0025(8)
    C9 0.0309(10) 0.0341(12) 0.0271(10) 0.0063(9) 0.0028(8) -0.0014(9)
    C10 0.0370(11) 0.0425(13) 0.0261(10) 0.0046(10) 0.0019(9) 0.0018(10)
    C11 0.0439(12) 0.0475(14) 0.0239(11) 0.0060(11) 0.0067(9) -0.0053(10)
    C12 0.0458(13) 0.0388(13) 0.0330(12) 0.0124(11) 0.0090(9) -0.0070(10)
    C13 0.0352(11) 0.0308(11) 0.0289(11) 0.0058(9) 0.0026(8) -0.0012(9)
_geom_special_details
;
;
loop_
    _geom_bond_atom_site_label_1
    _geom_bond_atom_site_label_2
    _geom_bond_site_symmetry_2
    _geom_bond_distance
    _geom_bond_publ_flag
    O1 C4 . 1.237(2) ?
    O2 C3 . 1.213(2) ?
    O3 C13 . 1.351(2) ?
    O3 H3 . 0.8400 ?
    N1 C7 . 1.355(2) ?
    N1 C1 . 1.385(2) ?
    N1 H71 . 0.97(2) ?
    N2 C7 . 1.346(2) ?
    N2 C2 . 1.351(2) ?
    N3 C2 . 1.371(2) ?
    N3 C3 . 1.382(2) ?
    N3 C5 . 1.461(2) ?
    N4 C4 . 1.396(2) ?
    N4 C3 . 1.402(2) ?
    N4 C6 . 1.474(2) ?
    C1 C2 . 1.361(3) ?
    C1 C4 . 1.410(3) ?
    C5 H5A . 0.9800 ?
    C5 H5B . 0.9800 ?
    C5 H5C . 0.9800 ?
    C6 H6A . 0.9800 ?
    C6 H6B . 0.9800 ?
    C6 H6C . 0.9800 ?
    C7 C8 . 1.459(2) ?
    C8 C9 . 1.395(3) ?
    C8 C13 . 1.409(3) ?
    C9 C10 . 1.385(3) ?
    C9 H9 . 0.9500 ?
    C10 C11 . 1.385(3) ?
    C10 H10 . 0.9500 ?
    C11 C12 . 1.373(3) ?
    C11 H11 . 0.9500 ?
    C12 C13 . 1.394(3) ?
    C12 H12 . 0.9500 ?
loop_
    _geom_angle_atom_site_label_1
    _geom_angle_atom_site_label_2
    _geom_angle_atom_site_label_3
    _geom_angle_site_symmetry_1
    _geom_angle_site_symmetry_3
    _geom_angle
    _geom_angle_publ_flag
    C13 O3 H3 . . 109.5 ?
    C7 N1 C1 . . 106.25(15) ?
    C7 N1 H71 . . 126.1(13) ?
    C1 N1 H71 . . 127.6(13) ?
    C7 N2 C2 . . 104.41(15) ?
    C2 N3 C3 . . 119.72(16) ?
    C2 N3 C5 . . 121.03(15) ?
    C3 N3 C5 . . 119.14(15) ?
    C4 N4 C3 . . 126.42(15) ?
    C4 N4 C6 . . 116.97(15) ?
    C3 N4 C6 . . 116.61(15) ?
    C2 C1 N1 . . 105.66(16) ?
    C2 C1 C4 . . 122.63(17) ?
    N1 C1 C4 . . 131.69(17) ?
    N2 C2 C1 . . 111.80(16) ?
    N2 C2 N3 . . 126.19(17) ?
    C1 C2 N3 . . 122.00(16) ?
    O2 C3 N3 . . 121.57(17) ?
    O2 C3 N4 . . 122.01(17) ?
    N3 C3 N4 . . 116.43(16) ?
    O1 C4 N4 . . 120.16(16) ?
    O1 C4 C1 . . 127.08(17) ?
    N4 C4 C1 . . 112.74(16) ?
    N3 C5 H5A . . 109.5 ?
    N3 C5 H5B . . 109.5 ?
    H5A C5 H5B . . 109.5 ?
    N3 C5 H5C . . 109.5 ?
    H5A C5 H5C . . 109.5 ?
    H5B C5 H5C . . 109.5 ?
    N4 C6 H6A . . 109.5 ?
    N4 C6 H6B . . 109.5 ?
    H6A C6 H6B . . 109.5 ?
    N4 C6 H6C . . 109.5 ?
    H6A C6 H6C . . 109.5 ?
    H6B C6 H6C . . 109.5 ?
    N2 C7 N1 . . 111.87(15) ?
    N2 C7 C8 . . 123.05(16) ?
    N1 C7 C8 . . 125.08(16) ?
    C9 C8 C13 . . 118.81(17) ?
    C9 C8 C7 . . 121.77(17) ?
    C13 C8 C7 . . 119.42(17) ?
    C10 C9 C8 . . 121.44(18) ?
    C10 C9 H9 . . 119.3 ?
    C8 C9 H9 . . 119.3 ?
    C9 C10 C11 . . 119.09(19) ?
    C9 C10 H10 . . 120.5 ?
    C11 C10 H10 . . 120.5 ?
    C12 C11 C10 . . 120.61(18) ?
    C12 C11 H11 . . 119.7 ?
    C10 C11 H11 . . 119.7 ?
    C11 C12 C13 . . 121.01(19) ?
    C11 C12 H12 . . 119.5 ?
    C13 C12 H12 . . 119.5 ?
    O3 C13 C12 . . 117.67(18) ?
    O3 C13 C8 . . 123.27(17) ?
    C12 C13 C8 . . 119.05(18) ?
loop_
    _geom_torsion_atom_site_label_1
    _geom_torsion_atom_site_label_2
    _geom_torsion_atom_site_label_3
    _geom_torsion_atom_site_label_4
    _geom_torsion_site_symmetry_1
    _geom_torsion_site_symmetry_2
    _geom_torsion_site_symmetry_3
    _geom_torsion_site_symmetry_4
    _geom_torsion
    _geom_torsion_publ_flag
    C7 N1 C1 C2 . . . . 0.44(19) ?
    C7 N1 C1 C4 . . . . 179.0(2) ?
    C7 N2 C2 C1 . . . . 0.3(2) ?
    C7 N2 C2 N3 . . . . -179.25(17) ?
    N1 C1 C2 N2 . . . . -0.5(2) ?
    C4 C1 C2 N2 . . . . -179.25(17) ?
    N1 C1 C2 N3 . . . . 179.11(16) ?
    C4 C1 C2 N3 . . . . 0.4(3) ?
    C3 N3 C2 N2 . . . . 177.08(17) ?
    C5 N3 C2 N2 . . . . 0.9(3) ?
    C3 N3 C2 C1 . . . . -2.5(3) ?
    C5 N3 C2 C1 . . . . -178.64(17) ?
    C2 N3 C3 O2 . . . . -177.22(18) ?
    C5 N3 C3 O2 . . . . -1.0(3) ?
    C2 N3 C3 N4 . . . . 2.8(2) ?
    C5 N3 C3 N4 . . . . 179.07(16) ?
    C4 N4 C3 O2 . . . . 178.72(17) ?
    C6 N4 C3 O2 . . . . -1.7(3) ?
    C4 N4 C3 N3 . . . . -1.3(3) ?
    C6 N4 C3 N3 . . . . 178.23(16) ?
    C3 N4 C4 O1 . . . . -179.24(17) ?
    C6 N4 C4 O1 . . . . 1.2(3) ?
    C3 N4 C4 C1 . . . . -0.6(3) ?
    C6 N4 C4 C1 . . . . 179.82(16) ?
    C2 C1 C4 O1 . . . . 179.62(19) ?
    N1 C1 C4 O1 . . . . 1.2(3) ?
    C2 C1 C4 N4 . . . . 1.1(3) ?
    N1 C1 C4 N4 . . . . -177.26(18) ?
    C2 N2 C7 N1 . . . . 0.0(2) ?
    C2 N2 C7 C8 . . . . -179.54(17) ?
    C1 N1 C7 N2 . . . . -0.3(2) ?
    C1 N1 C7 C8 . . . . 179.23(17) ?
    N2 C7 C8 C9 . . . . 179.44(17) ?
    N1 C7 C8 C9 . . . . 0.0(3) ?
    N2 C7 C8 C13 . . . . -0.4(3) ?
    N1 C7 C8 C13 . . . . -179.78(18) ?
    C13 C8 C9 C10 . . . . -0.4(3) ?
    C7 C8 C9 C10 . . . . 179.85(18) ?
    C8 C9 C10 C11 . . . . 0.3(3) ?
    C9 C10 C11 C12 . . . . -0.3(3) ?
    C10 C11 C12 C13 . . . . 0.3(3) ?
    C11 C12 C13 O3 . . . . -179.3(2) ?
    C11 C12 C13 C8 . . . . -0.4(3) ?
    C9 C8 C13 O3 . . . . 179.20(18) ?
    C7 C8 C13 O3 . . . . -1.0(3) ?
    C9 C8 C13 C12 . . . . 0.4(3) ?
    C7 C8 C13 C12 . . . . -179.82(18) ?
loop_
    _geom_hbond_atom_site_label_D
    _geom_hbond_atom_site_label_H
    _geom_hbond_atom_site_label_A
    _geom_hbond_site_symmetry_A
    _geom_hbond_distance_DH
    _geom_hbond_distance_HA
    _geom_hbond_distance_DA
    _geom_hbond_angle_DHA
    O3 H3 N2 . 0.84 1.86 2.611(2) 148.2
    N1 H71 O1 3_665 0.97(2) 1.78(2) 2.746(2) 175.4(19)
    C9 H9 O1 3_665 0.95 2.37 3.294(2) 164.3
    C5 H5A O3 3_745 0.98 2.58 3.234(2) 124.2
data_global
_journal_date_recd_electronic     2011-08-03
_journal_date_accepted     2011-08-10
_journal_name_full     'Acta Crystallographica, Section E'
_journal_year     2011
_journal_volume     67
_journal_issue      9
_journal_page_first     o2347
_journal_page_last     o2347
_journal_paper_category     QO
_journal_coeditor_code     SI2369
_publ_contact_author_name     'Dr Richard Betz'
_publ_contact_author_address
;
Department of Chemistry
Nelson Mandela Metropolitan University
Summerstrand Campus (South)
University Way
Summerstrand
PO Box 77000
Port Elizabeth
6031
South Africa
;
_publ_contact_author_email     'richard.betz@webmail.co.za'
_publ_contact_author_fax     '+27-41-504-4236'
_publ_contact_author_phone     '+27-41-504-4285'
_publ_section_title
;\
8-(2-Hydroxyphenyl)-1,3-dimethyl-1<i>H</i>-purine-2,6(3<i>H</i>,7<i>H</i>)-\
dione
;
loop_
    _publ_author_name
    _publ_author_address
    'Booysen, Irvin'
;
University of Kwazulu-Natal
School of Chemistry
Private Bag X01
Scottsville 3209
Pietermaritzburg
South Africa
;
    'Hlela, Thulani'
;
University of Kwazulu-Natal
School of Chemistry
Private Bag X01
Scottsville 3209
Pietermaritzburg
South Africa
;
    'Ismail, Muhammed'
;
University of Kwazulu-Natal
School of Chemistry
Private Bag X01
Scottsville 3209
Pietermaritzburg
South Africa
;
    'Gerber, Thomas'
;
Nelson Mandela Metropolitan University
Summerstrand Campus
Department of Chemistry
University Way
Summerstrand
PO Box 77000
Port Elizabeth 6031
South Africa
;
    'Hosten, Eric'
;
Nelson Mandela Metropolitan University
Summerstrand Campus
Department of Chemistry
University Way
Summerstrand
PO Box 77000
Port Elizabeth 6031
South Africa
;
    'Betz, Richard'
;
Nelson Mandela Metropolitan University
Summerstrand Campus
Department of Chemistry
University Way
Summerstrand
PO Box 77000
Port Elizabeth 6031
South Africa
;
