# Supplementary material for: 8-(2-Hy­droxy­phen­yl)-1,3-dimethyl-1H-purine-2,6(3H,7H)-dione
Source: Acta Crystallogr Sect E Struct Rep Online. 2011 Aug 17;67(Pt 9):o2347. doi: 10.1107/S1600536811032417 (PMC3200978; doi:10.1107/S1600536811032417)
Supplement: Supplementary file 3 [file e-67-o2347-Isup3.hkl]

# 
# h,k,l, Fc-squared, Fo-squared, sigma(Fo-squared) and status flag 
# 
data_I
_shelx_title ' ba333_s in P2(1)/c' 
_shelx_refln_list_code          4 
_shelx_F_calc_maximum      187.65 
_exptl_crystal_F_000       568.00 
_reflns_d_resolution_high  0.7498 
 
loop_ 
 _symmetry_equiv_pos_as_xyz 
 'x, y, z' 
 '-x, y+1/2, -z+1/2' 
 '-x, -y, -z' 
 'x, -y-1/2, z-1/2' 
 
_cell_length_a     8.6418 
_cell_length_b     5.9415 
_cell_length_c    23.4475 
_cell_angle_alpha  90.000 
_cell_angle_beta   91.275 
_cell_angle_gamma  90.000 
 
_shelx_F_squared_multiplier     1.000 
 
loop_ 
 _refln_index_h 
 _refln_index_k 
 _refln_index_l 
 _refln_F_squared_calc 
 _refln_F_squared_meas 
 _refln_F_squared_sigma 
 _refln_observed_status 
   1   0   0     1627.24     1561.85     18.27 o 
   2   0   0     2529.08     2455.08     33.29 o 
   3   0   0       81.44       87.52      3.96 o 
   4   0   0      917.01      879.73     15.39 o 
   5   0   0      177.69      169.00      6.53 o 
   6   0   0        0.23       -5.95      5.95 o 
   7   0   0      889.33      877.17     21.41 o 
   8   0   0       52.50       53.57      8.59 o 
   9   0   0       59.75       52.55      9.19 o 
  10   0   0       36.36       21.46     17.31 o 
  11   0   0       66.45       68.54     20.42 o 
   1   1   0        0.44       -2.22      2.22 o 
   2   1   0     9699.76    10599.32    331.19 o 
   3   1   0      152.53      160.49      3.51 o 
   4   1   0     1468.88     1474.59     18.74 o 
   5   1   0      124.95      118.09      3.98 o 
   6   1   0        0.44        3.49      3.81 o 
   7   1   0       23.71       19.79      5.23 o 
   8   1   0       32.17       35.34      6.01 o 
   9   1   0        8.22       -3.35      6.99 o 
  10   1   0       95.30       91.81     10.95 o 
  11   1   0       90.47       99.49     15.30 o 
   0   2   0      209.77      193.70      5.85 o 
   1   2   0       45.05       52.21      2.85 o 
   2   2   0     2964.27     2830.15     33.79 o 
   3   2   0       25.47       28.90      4.50 o 
   4   2   0      330.85      432.22     11.36 o 
   5   2   0      288.53      281.50      9.06 o 
   6   2   0       17.45       19.38      4.42 o 
   7   2   0       11.79       12.16      5.96 o 
   8   2   0       75.09       87.02      9.84 o 
   9   2   0        0.50        1.88      7.84 o 
  10   2   0       43.07       52.75     11.24 o 
  11   2   0        6.19        0.38     13.70 o 
   1   3   0     1836.23     1895.70     27.23 o 
   2   3   0     1099.77     1175.79     18.02 o 
   3   3   0        3.98        6.60      3.59 o 
   4   3   0       14.87        9.56      3.86 o 
   5   3   0        0.31        1.43      4.65 o 
   6   3   0      160.76      168.79      9.55 o 
   7   3   0       15.98       14.78      6.94 o 
   8   3   0       79.22       87.30      9.63 o 
   9   3   0        3.76        3.17      9.54 o 
  10   3   0       10.56        4.67     13.44 o 
   0   4   0       88.69      101.06      6.90 o 
   1   4   0      284.32      309.18      8.73 o 
   2   4   0      183.64      180.56     10.94 o 
   3   4   0        5.95       -2.72      4.12 o 
   4   4   0        0.98        8.58      4.59 o 
   5   4   0      107.31      104.91      7.68 o 
   6   4   0       85.74      103.06     14.50 o 
   7   4   0        4.88       11.03      8.99 o 
   8   4   0        2.30        5.57      9.05 o 
   9   4   0        3.67       18.95     13.19 o 
   1   5   0       16.45       23.99      5.14 o 
   2   5   0      163.98      159.98      7.88 o 
   3   5   0        1.07       10.90      7.83 o 
   4   5   0        6.55       15.28      8.09 o 
   5   5   0       30.86       21.28     10.84 o 
   6   5   0       11.35       22.70     11.63 o 
   7   5   0        5.67       -0.82     12.46 o 
   8   5   0        7.95        5.15     13.31 o 
   0   6   0      634.33      609.97     33.23 o 
   1   6   0        9.01        7.10     10.53 o 
   2   6   0        2.96        4.61     10.76 o 
   3   6   0        0.01       -4.05     10.87 o 
   4   6   0        6.57        2.94     11.19 o 
   5   6   0        0.15       -3.72     11.68 o 
   6   6   0        0.56      -12.22     12.22 o 
   7   6   0       49.99       57.36     14.04 o 
   1   7   0       63.23       64.79     13.08 o 
   2   7   0       97.45       99.87     13.34 o 
   3   7   0      115.48      130.11     14.06 o 
   4   7   0       68.77       74.35     13.50 o 
   5   7   0        1.13       -2.86     12.77 o 
 -11   1   1       99.08      115.33     15.54 o 
 -10   1   1        3.41        3.65      8.54 o 
  -9   1   1        1.23       -1.51      6.34 o 
  -8   1   1        3.24       -5.07      5.68 o 
  -7   1   1      157.50      154.26      5.77 o 
  -6   1   1       16.33       20.13      3.63 o 
  -5   1   1      360.92      370.42      9.49 o 
  -4   1   1      422.58      403.18      6.32 o 
  -3   1   1      988.10      960.99     11.39 o 
  -2   1   1      631.90      698.48      9.24 o 
  -1   1   1      112.95      111.82      3.47 o 
   0   1   1    10943.58     9902.56    124.11 o 
   1   1   1      365.55      392.68      7.92 o 
   2   1   1    35211.88    33747.88    349.67 o 
   3   1   1      566.57      565.90      7.68 o 
   4   1   1      874.53      828.61     10.44 o 
   5   1   1        0.02        3.07      3.23 o 
   6   1   1      530.74      532.49      9.27 o 
   7   1   1       30.76       40.37      4.98 o 
   8   1   1       14.61       16.70      6.32 o 
   9   1   1      146.20      147.83      9.00 o 
  10   1   1        2.22       24.34     12.60 o 
  11   1   1        0.89       -7.05     13.58 o 
 -11   2   1       26.53       34.27     19.73 o 
 -10   2   1        0.13       -9.05     11.34 o 
  -9   2   1       72.06       88.32      8.86 o 
  -8   2   1       37.52       35.95      6.13 o 
  -7   2   1      138.82      131.45      6.41 o 
  -6   2   1       11.05       10.27      4.37 o 
  -5   2   1        0.19        4.72      4.22 o 
  -4   2   1     1059.54     1122.55     16.10 o 
  -3   2   1      118.35      137.36      4.31 o 
  -2   2   1      227.78      216.88      6.17 o 
  -1   2   1     1247.09     1235.56     15.76 o 
   0   2   1     1308.13     1289.17     16.26 o 
   1   2   1      353.58      349.17      9.14 o 
   2   2   1     1593.08     1673.73     20.61 o 
   3   2   1      438.34      467.81      8.70 o 
   4   2   1      414.95      455.29     18.99 o 
   5   2   1       47.06       44.06      4.42 o 
   6   2   1      346.25      351.51      8.16 o 
   7   2   1        1.21        1.24      4.91 o 
   8   2   1        0.00        2.94      7.21 o 
   9   2   1       34.24       21.61      8.12 o 
  10   2   1       11.69       -2.97     12.48 o 
  11   2   1       32.00       54.81     20.77 o 
 -10   3   1        0.89       -3.27     33.93 o 
  -9   3   1       53.29       55.88      8.84 o 
  -8   3   1       25.22       25.66      7.64 o 
  -7   3   1        0.11        1.95      6.84 o 
  -6   3   1       14.94        3.81      6.59 o 
  -5   3   1       66.17       59.49      5.10 o 
  -4   3   1       40.25       44.59      4.13 o 
  -3   3   1      106.76       73.22      4.59 o 
  -2   3   1      164.90      172.33      7.78 o 
  -1   3   1       28.99       29.69      3.74 o 
   0   3   1        6.23       12.34      3.79 o 
   1   3   1     1569.62     1694.69     24.61 o 
   2   3   1        2.38        3.46      3.61 o 
   3   3   1      143.56      131.51      4.63 o 
   4   3   1      151.07      156.23      5.11 o 
   5   3   1        5.69        7.64      4.64 o 
   6   3   1        2.12        0.50      6.40 o 
   7   3   1      201.18      204.88     12.91 o 
   8   3   1      153.85      145.23      9.22 o 
   9   3   1       11.78       24.33      8.37 o 
  10   3   1        0.05      -10.19     13.19 o 
  -9   4   1        0.55       -9.51     12.70 o 
  -8   4   1       19.98       22.97      9.24 o 
  -7   4   1       45.75       44.86      9.46 o 
  -6   4   1      218.99      207.35     11.05 o 
  -5   4   1       94.26       82.77      9.39 o 
  -4   4   1        2.31        5.52      4.63 o 
  -3   4   1       30.86       44.76      4.41 o 
  -2   4   1      223.06      216.07      6.25 o 
  -1   4   1      243.08      271.50      8.23 o 
   0   4   1      298.72      329.54      8.91 o 
   1   4   1      936.68      948.87     15.65 o 
   2   4   1        7.76       10.56      4.23 o 
   3   4   1       93.69       88.21      4.72 o 
   4   4   1      253.12      256.01     10.12 o 
   5   4   1      133.04      107.76      7.70 o 
   6   4   1      102.97      107.51     18.49 o 
   7   4   1        2.61       -8.65      8.65 o 
   8   4   1       61.30       47.41     10.18 o 
   9   4   1        0.09       -8.79      9.82 o 
  -8   5   1        1.19       -5.09     13.22 o 
  -7   5   1        6.92       -2.74     12.39 o 
  -6   5   1        0.66       -4.79     11.77 o 
  -5   5   1        1.09       11.11     10.87 o 
  -4   5   1      158.19      151.89      9.83 o 
  -3   5   1      111.74      112.89      7.61 o 
  -2   5   1        8.56        2.01      6.23 o 
  -1   5   1       16.90       27.82      5.39 o 
   0   5   1        3.13        6.89      4.90 o 
   1   5   1      181.15      190.55      7.28 o 
   2   5   1      330.69      315.27     11.21 o 
   3   5   1      341.36      317.18     13.62 o 
   4   5   1      167.81      162.10     10.21 o 
   5   5   1       30.91       45.46      9.03 o 
   6   5   1        3.43       10.15     11.22 o 
   7   5   1        0.79       13.57     13.67 o 
   8   5   1        5.50       -6.48     13.31 o 
  -7   6   1       22.57       22.87     13.54 o 
  -6   6   1        0.01       -4.70     12.67 o 
  -5   6   1       15.73        6.52     11.93 o 
  -4   6   1       95.04      108.38     12.70 o 
  -3   6   1       35.43       22.83     11.25 o 
  -2   6   1       33.22       37.70     14.19 o 
  -1   6   1      465.78      463.11     21.17 o 
   0   6   1        1.30        5.06     10.52 o 
   1   6   1       14.77       14.78     20.77 o 
   2   6   1        8.18       15.41     11.42 o 
   3   6   1       32.42       12.60     11.04 o 
   4   6   1        9.92       10.61     11.13 o 
   5   6   1        2.94       17.81     12.98 o 
   6   6   1      116.65      128.09     20.60 o 
   7   6   1        0.16      -16.44     16.44 o 
  -5   7   1        9.98       17.39     13.26 o 
  -4   7   1        0.08      -12.32     12.32 o 
  -3   7   1       21.45       24.04     12.48 o 
  -2   7   1        0.80        3.70     12.12 o 
  -1   7   1        0.19        3.24     12.23 o 
   0   7   1       52.39       15.56     26.83 o 
   1   7   1        6.35        9.70     12.10 o 
   2   7   1        2.06        4.91     12.46 o 
   3   7   1        1.16        0.16     12.46 o 
   4   7   1       41.61       49.61     29.60 o 
   5   7   1        0.24       -3.82     12.89 o 
 -11   0   2      258.72      237.83     24.23 o 
 -10   0   2       59.19       87.40     21.29 o 
  -9   0   2        2.83        2.58     10.98 o 
  -8   0   2      116.05      113.65     12.75 o 
  -7   0   2       88.69       83.39      8.09 o 
  -6   0   2       98.94       95.70      7.30 o 
  -5   0   2     1269.30     1234.94     26.17 o 
  -4   0   2      984.53      979.17     14.01 o 
  -3   0   2      517.65      467.32      7.92 o 
  -2   0   2     4747.85     4576.38     61.10 o 
  -1   0   2      790.32      707.11     11.09 o 
   1   0   2        4.96       -0.25      1.63 o 
   2   0   2    22095.54    20280.28    336.31 o 
   3   0   2       38.36       43.41      3.29 o 
   4   0   2       43.99       77.16      5.06 o 
   5   0   2      123.09      140.26      6.07 o 
   6   0   2      630.40      625.28     14.39 o 
   7   0   2        5.33       -0.63      7.32 o 
   8   0   2      344.09      302.43     12.60 o 
   9   0   2        3.88       -3.38     12.47 o 
  10   0   2       33.10       23.54     17.31 o 
  11   0   2       24.88       45.00     19.73 o 
 -11   1   2       73.78       52.78     14.56 o 
 -10   1   2        0.06        4.83      8.43 o 
  -9   1   2      162.47      167.84      8.64 o 
  -8   1   2      172.40      167.27      7.18 o 
  -7   1   2        7.90        9.20      4.74 o 
  -6   1   2      247.13      238.49      5.86 o 
  -5   1   2     1126.10     1135.87     14.99 o 
  -4   1   2       41.20       38.63      3.13 o 
  -3   1   2      434.67      449.58      6.68 o 
  -2   1   2     4032.14     3919.14     43.48 o 
  -1   1   2       72.04       70.58      2.68 o 
   0   1   2     1487.14     1376.41     16.67 o 
   1   1   2      826.20      766.26      9.02 o 
   2   1   2    33145.52    31186.93    340.17 o 
   3   1   2      271.79      267.17      6.04 o 
   4   1   2     1291.54     1296.04     15.64 o 
   5   1   2      126.58      130.16      4.00 o 
   6   1   2       71.46       82.84      4.61 o 
   7   1   2        4.37        2.04      4.88 o 
   8   1   2        4.94        4.38      5.62 o 
   9   1   2        9.03       -1.60      6.82 o 
  10   1   2        1.92        3.90     12.23 o 
  11   1   2       16.04       14.13     27.18 o 
 -11   2   2        0.80        5.54     19.39 o 
 -10   2   2       24.84       14.64     10.54 o 
  -9   2   2      356.33      383.10     14.13 o 
  -8   2   2       36.69       39.09      6.16 o 
  -7   2   2       39.05       38.37      6.08 o 
  -6   2   2      215.92      233.62      6.44 o 
  -5   2   2      118.76      131.45      4.96 o 
  -4   2   2       56.27       64.39      4.01 o 
  -3   2   2      867.17      802.42     12.20 o 
  -2   2   2       36.24       50.34      3.95 o 
  -1   2   2      386.27      327.97      6.58 o 
   0   2   2       15.49        9.04      2.24 o 
   1   2   2       17.75        4.30      2.42 o 
   2   2   2      224.65      210.38      5.15 o 
   3   2   2     3298.62     3491.24     41.54 o 
   4   2   2     8875.70     8950.49    110.91 o 
   5   2   2        0.32       -1.87      3.78 o 
   6   2   2       22.12       29.55      5.79 o 
   7   2   2        0.32        0.82      5.72 o 
   8   2   2       36.02       34.68      6.71 o 
   9   2   2       33.01       28.84     11.54 o 
  10   2   2       34.89       34.94     12.97 o 
  11   2   2        4.14        8.40     14.07 o 
 -10   3   2       25.85       21.74     13.95 o 
  -9   3   2        6.08       15.92      9.21 o 
  -8   3   2       52.69       48.48      7.78 o 
  -7   3   2      152.51      145.61      7.38 o 
  -6   3   2       47.69       46.58      7.00 o 
  -5   3   2       62.57       49.42      4.75 o 
  -4   3   2       12.81       11.78      3.97 o 
  -3   3   2       66.91       65.97      4.40 o 
  -2   3   2      283.97      360.26      8.71 o 
  -1   3   2        0.13       -3.54      3.54 o 
   0   3   2     1356.49     1382.12     20.46 o 
   1   3   2      203.38      245.57      7.93 o 
   2   3   2      148.43      154.99      4.88 o 
   3   3   2      207.17      230.97      5.93 o 
   4   3   2      633.91      631.46     11.63 o 
   5   3   2        0.01       -1.10      4.57 o 
   6   3   2       62.66       64.42      8.89 o 
   7   3   2        9.79        9.27      8.52 o 
   8   3   2        3.36       -2.44      7.59 o 
   9   3   2        4.18       -7.18      8.08 o 
  10   3   2        0.00        3.52     13.08 o 
  -9   4   2        0.95       -8.07     12.72 o 
  -8   4   2        0.07        2.08      8.60 o 
  -7   4   2       21.07       12.44      9.13 o 
  -6   4   2       37.88       29.42     15.91 o 
  -5   4   2        0.23       -6.38      6.38 o 
  -4   4   2       26.71       27.96      4.83 o 
  -3   4   2       66.99       71.55      5.11 o 
  -2   4   2        1.87        5.82      4.26 o 
  -1   4   2       48.08       62.99      4.59 o 
   0   4   2       19.13       25.08      4.22 o 
   1   4   2       75.56       62.95      4.49 o 
   2   4   2       39.16       39.89      4.02 o 
   3   4   2      137.12      133.11      5.15 o 
   4   4   2      135.10      126.97      5.87 o 
   5   4   2       10.90       10.76      8.13 o 
   6   4   2        2.38        3.01      8.57 o 
   7   4   2       31.59       37.23      9.36 o 
   8   4   2        1.77        0.53      9.56 o 
   9   4   2        6.42       15.73      9.94 o 
  -8   5   2        8.55       -5.00     13.30 o 
  -7   5   2        0.49       15.36     12.91 o 
  -6   5   2        4.30       25.09     12.21 o 
  -5   5   2       27.42       19.08     11.14 o 
  -4   5   2      129.46      110.92     11.74 o 
  -3   5   2      209.98      228.37     11.99 o 
  -2   5   2       68.54       76.89      6.95 o 
  -1   5   2       26.59       32.55      5.70 o 
   0   5   2        7.36        8.29      4.98 o 
   1   5   2      375.57      398.35     11.55 o 
   2   5   2       62.32       58.13      6.71 o 
   3   5   2       77.38       78.83      8.79 o 
   4   5   2       43.57       54.28     16.06 o 
   5   5   2        0.41       -1.09      8.52 o 
   6   5   2        2.58        4.52     11.13 o 
   7   5   2        6.24        0.54     11.89 o 
   8   5   2       27.70       43.70     13.64 o 
  -7   6   2       23.54       38.26     14.71 o 
  -6   6   2        8.88       17.56     13.05 o 
  -5   6   2       17.12        9.96     11.82 o 
  -4   6   2        0.69        0.35     11.36 o 
  -3   6   2       29.99       18.87     11.26 o 
  -2   6   2      160.89      163.52     13.22 o 
  -1   6   2       15.65        5.98     10.65 o 
   0   6   2       13.29        2.65     13.67 o 
   1   6   2       44.43       48.50     11.09 o 
   2   6   2      167.07      151.85     12.91 o 
   3   6   2      100.55       87.62     11.88 o 
   4   6   2       69.32       61.43     11.72 o 
   5   6   2      138.65      151.32     13.97 o 
   6   6   2        8.14       23.46     12.98 o 
   7   6   2       11.49       15.65     13.39 o 
  -5   7   2       68.05       72.90     14.17 o 
  -4   7   2       11.28        1.63     12.46 o 
  -3   7   2        1.76        4.50     12.48 o 
  -2   7   2      167.60      157.52     14.69 o 
  -1   7   2       22.86       39.57     12.46 o 
   0   7   2       75.87       52.79     12.95 o 
   1   7   2      101.07      117.59     13.46 o 
   2   7   2      151.38      189.84     24.75 o 
   3   7   2       28.28       33.58     12.62 o 
   4   7   2        0.29       -2.89     12.22 o 
   5   7   2       23.12       10.42     12.98 o 
 -11   1   3        3.54       10.67     14.07 o 
 -10   1   3       88.92       87.61      9.47 o 
  -9   1   3      132.80      151.37     10.81 o 
  -8   1   3        3.97        5.43      6.22 o 
  -7   1   3       11.58        7.56      4.84 o 
  -6   1   3      126.82      129.51      5.17 o 
  -5   1   3       14.99       11.41      3.41 o 
  -4   1   3       72.15       72.70      4.81 o 
  -3   1   3     1632.79     1645.91     17.29 o 
  -2   1   3        1.91        3.80      2.55 o 
  -1   1   3      164.69      153.82      3.70 o 
   0   1   3     1219.96     1152.06     13.29 o 
   1   1   3       23.68       24.65      2.67 o 
   2   1   3      676.33      666.24      8.66 o 
   3   1   3       36.51       33.11      2.89 o 
   4   1   3     1425.53     1381.54     17.49 o 
   5   1   3      983.19      952.95     14.65 o 
   6   1   3      244.83      274.18      8.60 o 
   7   1   3        0.39        2.00      4.62 o 
   8   1   3      127.42      128.58      6.68 o 
   9   1   3        2.19        7.62      6.79 o 
  10   1   3       45.69       48.41     33.58 o 
  11   1   3        8.51        4.31     13.21 o 
 -11   2   3       17.83       12.81     19.73 o 
 -10   2   3       11.06        4.65      8.52 o 
  -9   2   3      187.69      181.29      9.86 o 
  -8   2   3       17.67       12.81      5.95 o 
  -7   2   3       52.31       56.38      6.26 o 
  -6   2   3       96.38       95.58      5.56 o 
  -5   2   3        1.01        9.52      3.76 o 
  -4   2   3      336.69      348.26      7.93 o 
  -3   2   3      642.52      675.68     10.79 o 
  -2   2   3      401.35      413.98      8.06 o 
  -1   2   3       80.74       73.01      3.96 o 
   0   2   3      339.27      339.90      6.35 o 
   1   2   3        7.47       13.91      2.41 o 
   2   2   3      378.04      458.28      7.62 o 
   3   2   3      621.35      672.06      9.92 o 
   4   2   3     7242.13     7101.63     88.22 o 
   5   2   3      335.69      334.50      7.31 o 
   6   2   3      526.42      503.41      9.50 o 
   7   2   3        6.02        4.39      5.18 o 
   8   2   3        0.27        4.63     12.61 o 
   9   2   3       32.65       28.74      9.19 o 
  10   2   3       50.64       40.86     14.71 o 
  11   2   3       14.28       20.33     13.93 o 
 -10   3   3        0.00        0.17     15.75 o 
  -9   3   3       59.00       43.34      9.73 o 
  -8   3   3        0.37       -3.52      7.32 o 
  -7   3   3      336.02      331.22     10.33 o 
  -6   3   3      105.94      110.08      8.03 o 
  -5   3   3       38.04       40.50      4.80 o 
  -4   3   3      545.35      525.59     10.00 o 
  -3   3   3      150.43      162.39      9.16 o 
  -2   3   3       15.32       30.27      3.93 o 
  -1   3   3      561.15      564.99     10.54 o 
   0   3   3        1.41        0.99      3.00 o 
   1   3   3      321.59      296.81      7.63 o 
   2   3   3       18.96       26.10      3.43 o 
   3   3   3        8.50        5.30      2.71 o 
   4   3   3      319.00      325.95      8.57 o 
   5   3   3       21.28       21.77      4.73 o 
   6   3   3     2341.38     2255.88     40.58 o 
   7   3   3      124.55      110.57      9.76 o 
   8   3   3       32.04       22.80      9.38 o 
   9   3   3       10.48       20.51      8.30 o 
  10   3   3        7.19       11.92     13.08 o 
  -9   4   3        8.75        4.67     12.97 o 
  -8   4   3       17.64       16.78     18.00 o 
  -7   4   3       11.87      -10.81     12.09 o 
  -6   4   3       96.46      104.98      8.13 o 
  -5   4   3      106.82       98.37      7.57 o 
  -4   4   3      283.13      298.34     11.78 o 
  -3   4   3      158.70      145.33      8.85 o 
  -2   4   3        2.26       11.62      4.38 o 
  -1   4   3      249.44      249.15      6.91 o 
   0   4   3      482.64      516.98     11.74 o 
   1   4   3        9.11        4.22      4.61 o 
   2   4   3       85.65       75.05      4.72 o 
   3   4   3      713.67      685.97     13.86 o 
   4   4   3      225.49      197.17      7.17 o 
   5   4   3       12.42        6.41     10.65 o 
   6   4   3       78.07       79.63     10.61 o 
   7   4   3       40.53       42.65      9.63 o 
   8   4   3       67.22       78.09     10.65 o 
   9   4   3       17.70       12.03     12.81 o 
  -8   5   3       11.04       43.33     14.10 o 
  -7   5   3        3.73       -0.19     12.67 o 
  -6   5   3       63.58       54.41     12.84 o 
  -5   5   3       30.64       24.28     11.25 o 
  -4   5   3      179.80      177.45     12.85 o 
  -3   5   3       11.57       18.91      6.57 o 
  -2   5   3        2.41        6.23      6.22 o 
  -1   5   3        2.66       12.42      5.52 o 
   0   5   3        2.31        7.54      6.40 o 
   1   5   3      354.83      353.53     11.62 o 
   2   5   3      183.39      172.28      8.73 o 
   3   5   3      131.15      128.06      9.33 o 
   4   5   3      223.51      208.97     12.70 o 
   5   5   3      146.37      138.68     10.30 o 
   6   5   3      148.93      180.02     11.48 o 
   7   5   3        3.39        8.00     17.48 o 
   8   5   3       77.33       86.13     24.93 o 
  -7   6   3       10.85        3.32     13.30 o 
  -6   6   3       46.93       37.59     14.37 o 
  -5   6   3        1.41        7.23     11.99 o 
  -4   6   3        0.76      -11.01     11.01 o 
  -3   6   3        2.56        0.78     11.01 o 
  -2   6   3        7.89        8.68     10.76 o 
  -1   6   3      124.16      106.81     11.96 o 
   0   6   3      115.28      117.44     24.41 o 
   1   6   3       35.40       37.25     10.70 o 
   2   6   3       61.99       60.57     11.22 o 
   3   6   3       31.70       20.82     10.89 o 
   4   6   3      138.52      129.42     13.85 o 
   5   6   3        1.33       14.09     11.48 o 
   6   6   3       29.39       42.76     19.21 o 
   7   6   3        1.90        8.81     12.79 o 
  -5   7   3        3.98       -6.75     15.41 o 
  -4   7   3        7.72       -0.11     12.85 o 
  -3   7   3        1.51        6.06     20.60 o 
  -2   7   3       95.51       91.84     22.16 o 
  -1   7   3       12.49       19.34     12.17 o 
   0   7   3       47.47       27.12     12.37 o 
   1   7   3       27.10       43.68     13.67 o 
   2   7   3        0.83        7.18     11.97 o 
   3   7   3        4.83       11.39     18.69 o 
   4   7   3        4.82        4.78     16.62 o 
   5   7   3        2.07      -10.78     12.56 o 
 -11   0   4       60.14       69.24     20.77 o 
 -10   0   4      108.83       93.32     14.07 o 
  -9   0   4       57.64       70.06     16.68 o 
  -8   0   4        5.75       -4.63      8.07 o 
  -7   0   4        8.74       12.23      7.41 o 
  -6   0   4      500.80      488.21     14.54 o 
  -5   0   4       46.90       53.38      4.66 o 
  -4   0   4       11.88        6.67      3.78 o 
  -3   0   4     2471.38     2359.86     32.32 o 
  -2   0   4     2136.87     2139.53     32.23 o 
  -1   0   4       60.85       45.74      3.33 o 
   0   0   4     6569.21     5837.36     96.67 o 
   1   0   4        1.36       -0.47      2.52 o 
   2   0   4        0.01        2.52      4.60 o 
   3   0   4      255.74      271.41      8.60 o 
   4   0   4     1110.85     1084.06     17.94 o 
   5   0   4       55.67       84.71      4.82 o 
   6   0   4      136.03      138.58      6.69 o 
   7   0   4      702.01      690.93     16.07 o 
   8   0   4      258.27      254.91     16.51 o 
   9   0   4        4.60       -0.73     11.08 o 
  10   0   4       56.93       73.74     18.69 o 
  11   0   4        0.39        8.65     19.04 o 
 -11   1   4       26.27       24.93     20.42 o 
 -10   1   4      169.39      183.66     10.60 o 
  -9   1   4      142.51      146.31      8.40 o 
  -8   1   4       54.43       55.81      6.67 o 
  -7   1   4        1.60        0.48      4.68 o 
  -6   1   4       12.32       12.60      4.55 o 
  -5   1   4      158.96      156.34      6.21 o 
  -4   1   4      428.22      462.44      8.04 o 
  -3   1   4      251.11      264.27      5.84 o 
  -2   1   4      214.55      168.46      3.86 o 
  -1   1   4     1609.52     1381.03     16.07 o 
   0   1   4      537.95      526.92      6.62 o 
   1   1   4       82.72       85.60      2.33 o 
   2   1   4      461.68      462.76      6.04 o 
   3   1   4       19.29       14.48      2.85 o 
   4   1   4     2033.69     2072.68     27.10 o 
   5   1   4      856.12      884.87     13.48 o 
   6   1   4       11.29        8.69      4.01 o 
   7   1   4       54.37       56.19      5.46 o 
   8   1   4       19.60        2.21      5.64 o 
   9   1   4        4.84       -4.67      7.45 o 
  10   1   4       23.62       27.00     12.48 o 
  11   1   4       17.81       27.25     13.57 o 
 -11   2   4        9.62      -14.20     14.20 o 
 -10   2   4        0.04       -9.58      9.58 o 
  -9   2   4       15.42       10.92     11.45 o 
  -8   2   4      320.41      309.74     12.72 o 
  -7   2   4      744.12      726.13     15.08 o 
  -6   2   4      359.28      356.82      9.61 o 
  -5   2   4        6.71        0.89      3.54 o 
  -4   2   4      254.85      264.94      6.33 o 
  -3   2   4      505.33      517.27     10.07 o 
  -2   2   4      493.08      422.73      8.58 o 
  -1   2   4     2043.87     2061.84     26.80 o 
   0   2   4      760.84      691.40      9.70 o 
   1   2   4        3.19        3.10      2.49 o 
   2   2   4     1155.52     1165.21     15.02 o 
   3   2   4      125.52      140.53      4.33 o 
   4   2   4      685.81      626.86     11.04 o 
   5   2   4       43.54       54.06      3.83 o 
   6   2   4      783.70      758.01     12.64 o 
   7   2   4        0.53        1.49      5.23 o 
   8   2   4      108.10       96.22      7.23 o 
   9   2   4       46.73       34.99      8.31 o 
  10   2   4        0.10        9.74     12.60 o 
  11   2   4        8.50       12.72     13.83 o 
 -10   3   4        0.19        4.13     13.70 o 
  -9   3   4       20.75       14.54     12.73 o 
  -8   3   4       23.35       25.37      7.69 o 
  -7   3   4      392.53      392.34     11.79 o 
  -6   3   4        8.19       16.60      5.66 o 
  -5   3   4      133.02      141.51      5.62 o 
  -4   3   4      143.24      139.18      5.27 o 
  -3   3   4        6.68       10.16      3.95 o 
  -2   3   4        0.16        4.69      3.68 o 
  -1   3   4     1062.71     1022.29     17.60 o 
   0   3   4       22.49       18.42      3.44 o 
   1   3   4      161.88      165.11      4.56 o 
   2   3   4      526.68      577.98      9.73 o 
   3   3   4       11.16       11.85      3.72 o 
   4   3   4        0.78       -1.40      3.61 o 
   5   3   4      623.78      611.69     11.84 o 
   6   3   4      775.31      772.44     15.73 o 
   7   3   4        0.09      -11.87     11.87 o 
   8   3   4       92.24       93.73     10.28 o 
   9   3   4       21.82       23.40      8.49 o 
  10   3   4       13.87       13.92     12.91 o 
  -9   4   4        4.18        9.93     13.21 o 
  -8   4   4       10.83       22.30     12.12 o 
  -7   4   4      188.89      165.81     10.06 o 
  -6   4   4        8.45       11.78      7.12 o 
  -5   4   4      398.45      366.18     13.07 o 
  -4   4   4        9.57       11.15      5.11 o 
  -3   4   4       15.40       18.79      4.75 o 
  -2   4   4       78.95       81.08      4.89 o 
  -1   4   4      288.17      314.78      9.75 o 
   0   4   4        0.87        1.23      5.49 o 
   1   4   4       31.63       33.59      3.88 o 
   2   4   4       16.06       22.96      4.19 o 
   3   4   4      451.09      460.22     10.10 o 
   4   4   4      191.21      167.20      6.27 o 
   5   4   4       39.64       38.18      8.23 o 
   6   4   4      528.88      447.40     17.38 o 
   7   4   4       13.25       -0.42     13.77 o 
   8   4   4       82.80       76.81     10.84 o 
   9   4   4       27.97       33.54     11.06 o 
  -8   5   4        6.59       -0.17     12.73 o 
  -7   5   4        2.91       11.42     12.81 o 
  -6   5   4       62.37       66.46     12.97 o 
  -5   5   4       26.14        6.62     13.85 o 
  -4   5   4        1.29        6.07     10.40 o 
  -3   5   4       76.49       81.66     12.15 o 
  -2   5   4       63.68       63.18      6.84 o 
  -1   5   4      287.54      299.70     14.58 o 
   0   5   4      116.25      142.62      8.04 o 
   1   5   4      157.86      161.20      7.64 o 
   2   5   4      344.90      333.62     11.69 o 
   3   5   4       61.78       74.82      8.55 o 
   4   5   4       74.80       58.24      8.74 o 
   5   5   4       91.73       80.24     17.12 o 
   6   5   4       86.70      107.05     19.32 o 
   7   5   4       42.47       48.49     12.56 o 
   8   5   4        1.94      -12.46     12.46 o 
  -7   6   4       22.80       28.82     13.79 o 
  -6   6   4        0.68       -6.92     16.27 o 
  -5   6   4        0.97        5.71     14.37 o 
  -4   6   4        5.31       -6.40     11.26 o 
  -3   6   4       78.86       69.32     11.96 o 
  -2   6   4      136.33      134.75     12.70 o 
  -1   6   4       44.35       47.19     11.23 o 
   0   6   4      298.88      290.51     15.23 o 
   1   6   4        0.44       -8.75     11.42 o 
   2   6   4        6.22        9.14     10.48 o 
   3   6   4        4.93        5.59     10.40 o 
   4   6   4        3.96       -5.80     10.65 o 
   5   6   4       40.50       39.98     11.81 o 
   6   6   4        2.03        8.44     18.52 o 
   7   6   4       23.23       16.98     16.79 o 
  -5   7   4       23.98       31.10     13.95 o 
  -4   7   4        8.67       -1.96     26.14 o 
  -3   7   4       12.76       24.96     12.70 o 
  -2   7   4       71.97       96.75     13.40 o 
  -1   7   4        1.36        3.90     11.97 o 
   0   7   4        0.88       -7.73     12.03 o 
   1   7   4       13.81       12.09     12.03 o 
   2   7   4        1.03        1.09     11.40 o 
   3   7   4        0.66       10.78     16.79 o 
   4   7   4        3.61       19.20     12.31 o 
   5   7   4       19.52        6.45     13.85 o 
 -11   1   5       78.26       86.20     21.81 o 
 -10   1   5       34.02       35.51      9.01 o 
  -9   1   5       58.22       55.40      7.41 o 
  -8   1   5       76.91       80.76      7.02 o 
  -7   1   5      315.93      309.47      8.13 o 
  -6   1   5      195.59      186.83      6.28 o 
  -5   1   5      226.32      220.05      6.39 o 
  -4   1   5      161.07      173.32      4.89 o 
  -3   1   5        4.72       -0.60      2.62 o 
  -2   1   5      124.85      120.17      3.20 o 
  -1   1   5      199.66      208.03      4.72 o 
   0   1   5     4002.50     3972.21     53.59 o 
   1   1   5        0.75        0.04      2.26 o 
   2   1   5      495.84      489.40      6.98 o 
   3   1   5        0.00        5.19      2.95 o 
   4   1   5       40.73       36.72      3.35 o 
   5   1   5       30.06       30.96      3.81 o 
   6   1   5      196.66      186.42      5.26 o 
   7   1   5      111.77      118.20      6.13 o 
   8   1   5        0.40        2.08      6.34 o 
   9   1   5       44.02       41.09      7.73 o 
  10   1   5       82.00       87.54     17.48 o 
  11   1   5       17.90       21.98     16.44 o 
 -11   2   5        1.32        0.56     14.32 o 
 -10   2   5        7.23        1.71     13.21 o 
  -9   2   5        5.89        7.06      6.48 o 
  -8   2   5      301.07      332.75     12.42 o 
  -7   2   5      209.41      220.94      8.13 o 
  -6   2   5       20.87       15.57      4.83 o 
  -5   2   5        0.31       -1.80      3.79 o 
  -4   2   5        5.26       11.06      3.28 o 
  -3   2   5        3.71       10.35      3.63 o 
  -2   2   5      922.43      966.46     15.20 o 
  -1   2   5      426.64      413.27      7.74 o 
   0   2   5      955.54      968.39     11.77 o 
   1   2   5       67.79       58.01      2.73 o 
   2   2   5      146.43      168.09      3.85 o 
   3   2   5      186.10      207.64      5.12 o 
   4   2   5       96.03      112.38      3.67 o 
   5   2   5        0.73       -2.20      3.64 o 
   6   2   5      274.43      256.88      7.23 o 
   7   2   5       55.40       53.65      7.19 o 
   8   2   5       71.52       85.00      7.21 o 
   9   2   5       10.26        3.67     11.39 o 
  10   2   5       13.26       20.64     12.72 o 
 -10   3   5        5.00       13.00     17.66 o 
  -9   3   5       35.92       24.53     25.96 o 
  -8   3   5      100.17       84.46      9.23 o 
  -7   3   5       47.39       51.17      6.39 o 
  -6   3   5      239.80      266.69      8.43 o 
  -5   3   5     1238.09     1207.28     19.52 o 
  -4   3   5      508.99      500.52      9.91 o 
  -3   3   5        2.35        2.15      3.89 o 
  -2   3   5     1591.84     1657.71     26.62 o 
  -1   3   5      147.75      163.02      8.23 o 
   0   3   5        2.14        4.24      3.46 o 
   1   3   5     1646.29     1716.13     22.68 o 
   2   3   5       20.57       27.27      3.52 o 
   3   3   5        6.35        8.87      3.73 o 
   4   3   5       64.12       60.73      4.50 o 
   5   3   5      648.88      631.86     13.75 o 
   6   3   5     1236.04     1123.95     26.64 o 
   7   3   5       19.46        6.80     10.25 o 
   8   3   5      668.40      588.86     36.56 o 
   9   3   5       52.49       68.18     20.25 o 
  10   3   5        6.80       38.03     16.44 o 
  -9   4   5        5.73       19.39     18.00 o 
  -8   4   5        0.64       11.01     12.10 o 
  -7   4   5        2.91       -7.49     11.62 o 
  -6   4   5       10.93       11.57      8.44 o 
  -5   4   5      293.07      258.84     18.29 o 
  -4   4   5      138.08      151.78      6.95 o 
  -3   4   5       72.96       61.89      5.15 o 
  -2   4   5      932.57      970.02     16.05 o 
  -1   4   5        0.45        2.41      4.05 o 
   0   4   5        9.44       12.68      4.02 o 
   1   4   5      993.87      967.35     15.44 o 
   2   4   5       97.42      104.44      6.38 o 
   3   4   5      306.21      275.95      7.97 o 
   4   4   5      151.33      151.06      5.90 o 
   5   4   5       53.52       51.25      9.71 o 
   6   4   5       87.72       85.83     11.92 o 
   7   4   5      172.26      170.09     11.40 o 
   8   4   5      887.00      901.62     25.74 o 
   9   4   5        4.93       17.19     24.23 o 
  -8   5   5       54.34       48.09     13.57 o 
  -7   5   5       60.54       55.58     18.17 o 
  -6   5   5       17.78       36.21     16.62 o 
  -5   5   5      148.77      115.41     12.97 o 
  -4   5   5      151.24      153.38     10.04 o 
  -3   5   5      246.62      241.33     11.09 o 
  -2   5   5       74.89       89.87      9.51 o 
  -1   5   5        6.13        6.01      4.68 o 
   0   5   5        6.00       -0.42      6.15 o 
   1   5   5        0.01        1.26      5.32 o 
   2   5   5      334.41      339.60     11.98 o 
   3   5   5       34.41       41.17      7.05 o 
   4   5   5       78.01       44.39      8.60 o 
   5   5   5        2.72       -7.22      8.50 o 
   6   5   5        3.39        9.49      9.08 o 
   7   5   5       19.96       11.04     16.44 o 
   8   5   5       47.51       30.84     17.83 o 
  -7   6   5       30.80       27.00     14.06 o 
  -6   6   5       19.05        8.76     13.09 o 
  -5   6   5        0.56       -8.53     11.87 o 
  -4   6   5       33.33       36.32     11.74 o 
  -3   6   5        2.80       -9.21     10.94 o 
  -2   6   5       50.57       57.32     24.06 o 
  -1   6   5        0.01       -7.79     10.45 o 
   0   6   5      420.16      402.90     19.85 o 
   1   6   5       37.10       34.85      8.19 o 
   2   6   5       90.00       88.82     11.56 o 
   3   6   5        0.65        2.59     10.22 o 
   4   6   5       26.10       24.79     10.87 o 
   5   6   5        0.06       -7.34     11.13 o 
   6   6   5        9.86       10.24     11.91 o 
   7   6   5        7.03        9.21     12.86 o 
  -5   7   5       11.07       22.86     13.70 o 
  -4   7   5       14.85       33.51     13.33 o 
  -3   7   5        4.73       -4.22     12.27 o 
  -2   7   5       43.00       39.66     12.52 o 
  -1   7   5        2.78        3.53     12.06 o 
   0   7   5      115.92       96.89     16.96 o 
   1   7   5       18.33       12.77     11.89 o 
   2   7   5        0.21        6.08     11.48 o 
   3   7   5       14.01       22.39     11.78 o 
   4   7   5        0.20       17.63     15.92 o 
   5   7   5       21.07        9.53     16.27 o 
 -11   0   6      179.21      185.90     24.23 o 
 -10   0   6       20.20       18.50     12.97 o 
  -9   0   6       26.35        2.35     11.87 o 
  -8   0   6       29.15       26.72     10.65 o 
  -7   0   6      184.89      175.39     12.24 o 
  -6   0   6       99.93      114.09      6.62 o 
  -5   0   6     1379.40     1385.78     22.77 o 
  -4   0   6     1802.57     1860.30     32.31 o 
  -3   0   6     2782.51     2507.71     42.22 o 
  -2   0   6       43.51       35.47      3.80 o 
  -1   0   6      181.42      150.34      5.33 o 
   0   0   6      256.31      211.10      8.44 o 
   1   0   6      844.37      704.58     13.28 o 
   2   0   6     4251.96     3967.13     76.48 o 
   3   0   6      115.95      110.88      5.45 o 
   4   0   6       19.59       14.35      4.23 o 
   5   0   6        5.56       13.74      4.20 o 
   6   0   6      175.45      185.63      7.35 o 
   7   0   6      393.96      389.01     13.99 o 
   8   0   6       32.68       32.00      8.32 o 
   9   0   6      115.42      117.61     15.06 o 
  10   0   6        6.96       -0.69     16.96 o 
  11   0   6        6.93        1.04     19.04 o 
 -11   1   6        0.91      -13.95     13.95 o 
 -10   1   6        7.71       -8.58      8.58 o 
  -9   1   6      112.37      118.23      8.10 o 
  -8   1   6      135.48      127.05      6.97 o 
  -7   1   6       78.85       73.09      5.38 o 
  -6   1   6       12.67       11.74      7.04 o 
  -5   1   6      130.58      125.79      4.64 o 
  -4   1   6     1192.72     1198.37     15.58 o 
  -3   1   6       30.50       28.27      2.98 o 
  -2   1   6        0.00        1.17      2.99 o 
  -1   1   6     1369.25     1206.02     15.05 o 
   0   1   6      371.04      325.75      7.47 o 
   1   1   6      119.93      133.54      4.31 o 
   2   1   6        8.52       10.33      2.10 o 
   3   1   6       40.40       32.98      3.11 o 
   4   1   6        6.13        1.18      2.70 o 
   5   1   6        1.09        3.72      3.67 o 
   6   1   6       31.17       25.80      4.36 o 
   7   1   6        3.35        1.93      5.13 o 
   8   1   6       72.05       71.96      6.99 o 
   9   1   6      154.04      153.23      9.19 o 
  10   1   6       11.80       22.76     12.32 o 
  11   1   6       18.09       18.25     22.67 o 
 -10   2   6       29.01       28.49     15.41 o 
  -9   2   6      326.20      325.39      9.87 o 
  -8   2   6      116.02      135.66      9.45 o 
  -7   2   6      129.72      127.69      6.97 o 
  -6   2   6       62.58       78.10      5.35 o 
  -5   2   6       67.96       73.18      4.32 o 
  -4   2   6       53.40       55.16      3.70 o 
  -3   2   6      164.85      167.58      4.35 o 
  -2   2   6       91.53      116.02      5.64 o 
  -1   2   6       45.96       50.66      2.58 o 
   0   2   6      752.16      869.11     11.43 o 
   1   2   6      868.34      814.45     11.57 o 
   2   2   6      310.66      285.08      8.03 o 
   3   2   6      326.23      357.94      6.34 o 
   4   2   6      570.40      567.24      9.14 o 
   5   2   6        5.81        2.74      3.07 o 
   6   2   6       49.02       49.43      5.13 o 
   7   2   6      594.66      594.39     15.42 o 
   8   2   6       53.99       51.96      7.30 o 
   9   2   6        0.52        4.16      9.03 o 
  10   2   6       46.30       44.97     18.52 o 
 -10   3   6       47.17       33.22     14.44 o 
  -9   3   6       23.21       32.06     16.10 o 
  -8   3   6        9.62        9.22      7.21 o 
  -7   3   6       21.79       19.72      6.02 o 
  -6   3   6      680.68      704.87     14.69 o 
  -5   3   6      206.99      190.67      6.02 o 
  -4   3   6       73.43       71.99      5.43 o 
  -3   3   6       21.59       12.33      3.97 o 
  -2   3   6       73.56       68.17      3.97 o 
  -1   3   6       35.42       35.62      3.66 o 
   0   3   6      131.63      129.88      4.47 o 
   1   3   6       20.58       14.20      3.24 o 
   2   3   6      147.74      140.00      5.83 o 
   3   3   6       92.38       83.47      4.19 o 
   4   3   6        2.30        4.49      4.01 o 
   5   3   6      404.61      370.16      8.63 o 
   6   3   6       22.34       22.98      8.04 o 
   7   3   6       55.64       55.20      8.88 o 
   8   3   6        1.17        3.46      9.11 o 
   9   3   6       23.36       22.31     12.03 o 
  10   3   6       49.71       51.13     13.54 o 
  -9   4   6       30.84       14.67     13.33 o 
  -8   4   6       33.87       29.69     12.59 o 
  -7   4   6        0.44      -17.64     18.69 o 
  -6   4   6        2.56       -6.28      6.28 o 
  -5   4   6      425.95      387.37     13.50 o 
  -4   4   6      156.26      165.80      7.15 o 
  -3   4   6     1129.79     1074.02     19.46 o 
  -2   4   6        5.15        7.16      4.55 o 
  -1   4   6       26.15       28.88      4.86 o 
   0   4   6       75.49       79.22      4.35 o 
   1   4   6        0.20        2.83      3.80 o 
   2   4   6       32.84       32.78      5.01 o 
   3   4   6       79.47       76.38      5.09 o 
   4   4   6      316.54      316.16      9.69 o 
   5   4   6       40.77       49.87      8.40 o 
   6   4   6       34.53       23.66      9.76 o 
   7   4   6       14.35       14.13      9.18 o 
   8   4   6      142.95      143.82     12.61 o 
   9   4   6       22.71       43.71     13.05 o 
  -8   5   6        7.27       -4.93     15.41 o 
  -7   5   6        5.87        7.65     12.23 o 
  -6   5   6        2.22       14.01     12.12 o 
  -5   5   6        3.49       -1.04     11.14 o 
  -4   5   6       33.09       12.24      8.44 o 
  -3   5   6      285.88      259.92     11.49 o 
  -2   5   6       50.42       58.65      8.34 o 
  -1   5   6        3.17       18.07      6.37 o 
   0   5   6      141.90      149.99      8.35 o 
   1   5   6      167.41      185.82      9.94 o 
   2   5   6      580.25      567.30     13.08 o 
   3   5   6       96.09       83.91      7.22 o 
   4   5   6       89.83       80.77      9.06 o 
   5   5   6        0.00        3.44      8.54 o 
   6   5   6        9.47       11.45      9.09 o 
   7   5   6        0.00        2.36      9.64 o 
   8   5   6       27.75       18.33     16.27 o 
  -7   6   6      154.53      182.05     16.88 o 
  -6   6   6       13.58        5.29     25.96 o 
  -5   6   6       15.05       11.59     12.35 o 
  -4   6   6       12.50       16.93     11.82 o 
  -3   6   6      107.96       99.12     12.37 o 
  -2   6   6       15.96       18.77     18.00 o 
  -1   6   6       96.11      106.18     11.88 o 
   0   6   6        7.89        8.22      7.72 o 
   1   6   6       20.89       21.14      8.06 o 
   2   6   6       10.41        8.92     20.08 o 
   3   6   6        0.00       -7.49      9.93 o 
   4   6   6       12.36       19.33     10.87 o 
   5   6   6       15.21       -7.65     12.29 o 
   6   6   6        5.20        5.13     15.06 o 
   7   6   6       33.38       24.79     12.67 o 
  -4   7   6       41.58       36.62     13.33 o 
  -3   7   6        6.91       17.82     12.52 o 
  -2   7   6        7.69       21.58     29.94 o 
  -1   7   6       48.22       56.56     12.73 o 
   0   7   6        2.77       12.08     13.50 o 
   1   7   6        6.86        9.35     14.19 o 
   2   7   6        5.83        8.40     11.45 o 
   3   7   6       19.14       41.47     19.21 o 
   4   7   6        3.18       11.44     11.91 o 
 -11   1   7       63.91       82.40     15.42 o 
 -10   1   7       71.92       88.26     13.13 o 
  -9   1   7       59.69       71.21     12.59 o 
  -8   1   7       61.24       69.49      6.39 o 
  -7   1   7      312.76      338.98      8.62 o 
  -6   1   7       61.44       63.29      5.00 o 
  -5   1   7      591.13      593.34     10.26 o 
  -4   1   7      343.40      363.15      7.25 o 
  -3   1   7      637.15      656.15     11.68 o 
  -2   1   7     1827.24     1815.31     23.85 o 
  -1   1   7     1933.85     1836.14     20.93 o 
   0   1   7      536.14      498.08      9.56 o 
   1   1   7      202.97      175.40      4.92 o 
   2   1   7      676.91      736.27     10.59 o 
   3   1   7       18.22       15.81      3.00 o 
   4   1   7      380.94      359.59      7.54 o 
   5   1   7      260.67      238.15      7.86 o 
   6   1   7       59.40       59.15      4.63 o 
   7   1   7        0.90       -1.48      5.05 o 
   8   1   7        9.31        5.56      6.11 o 
   9   1   7       10.17       27.03     10.21 o 
  10   1   7       33.16       42.58     14.89 o 
  11   1   7        2.56        8.64     13.19 o 
 -10   2   7        2.90        5.90     13.34 o 
  -9   2   7       15.98       37.20      7.39 o 
  -8   2   7       37.67       51.84      6.80 o 
  -7   2   7        0.25        2.45      5.74 o 
  -6   2   7      630.88      595.98     11.09 o 
  -5   2   7      128.09      121.08      4.74 o 
  -4   2   7       31.26       19.18      3.34 o 
  -3   2   7      340.23      389.45      7.88 o 
  -2   2   7      744.83      774.00     11.85 o 
  -1   2   7        0.59       -0.11      2.11 o 
   0   2   7      505.37      521.22      7.75 o 
   1   2   7      375.14      407.49      7.12 o 
   2   2   7     1074.82     1127.07     13.39 o 
   3   2   7      359.21      365.04      6.75 o 
   4   2   7        6.33        7.56      3.43 o 
   5   2   7       26.80       27.70      4.31 o 
   6   2   7       15.21       12.91      4.05 o 
   7   2   7      196.27      195.82     11.64 o 
   8   2   7        9.30       10.80      9.87 o 
   9   2   7       28.15       15.62     11.68 o 
  10   2   7      129.64      113.73     14.24 o 
 -10   3   7        3.25       15.80     17.14 o 
  -9   3   7       19.37        6.58     12.60 o 
  -8   3   7        2.05        4.40      9.38 o 
  -7   3   7      233.17      212.90      9.11 o 
  -6   3   7      340.89      353.34     10.46 o 
  -5   3   7        2.03        2.34      4.21 o 
  -4   3   7      173.33      175.20      5.60 o 
  -3   3   7       46.78       62.80      4.74 o 
  -2   3   7       26.77       33.66      4.19 o 
  -1   3   7      202.17      199.01      5.39 o 
   0   3   7     1576.22     1728.07     24.42 o 
   1   3   7      198.34      182.82      5.17 o 
   2   3   7       36.19       42.36      3.43 o 
   3   3   7      600.74      619.25     11.14 o 
   4   3   7        1.63        4.39      3.96 o 
   5   3   7        4.26        4.73      3.82 o 
   6   3   7      580.56      587.62     18.38 o 
   7   3   7       23.15       23.12     10.59 o 
   8   3   7      151.63      141.08     10.83 o 
   9   3   7       75.08       84.80     18.69 o 
  10   3   7        4.68       20.79     13.01 o 
  -9   4   7        0.20      -13.08     13.08 o 
  -8   4   7       12.04       13.41     12.46 o 
  -7   4   7        7.31       11.58     11.72 o 
  -6   4   7      175.34      171.95     16.34 o 
  -5   4   7       87.15       89.04      9.09 o 
  -4   4   7      829.63      846.33     18.78 o 
  -3   4   7      228.94      217.68     10.97 o 
  -2   4   7      386.30      402.42     10.84 o 
  -1   4   7        3.23        0.39      4.42 o 
   0   4   7       36.27       26.42      3.86 o 
   1   4   7      117.74      135.09      4.76 o 
   2   4   7        5.12        2.93      3.94 o 
   3   4   7      387.63      386.27      9.37 o 
   4   4   7     1077.82     1050.50     19.17 o 
   5   4   7        0.56       11.91      7.72 o 
   6   4   7       15.07        9.62     10.22 o 
   7   4   7        1.32       13.09     10.13 o 
   8   4   7       27.49       35.02     10.53 o 
   9   4   7        6.00       26.97     17.14 o 
  -8   5   7        8.66       -1.15     14.71 o 
  -7   5   7        4.02       18.61     12.32 o 
  -6   5   7       36.50       51.30     25.10 o 
  -5   5   7       43.64       47.96     11.99 o 
  -4   5   7        7.51        0.19      8.43 o 
  -3   5   7      322.89      321.80     14.03 o 
  -2   5   7      295.89      304.05     12.81 o 
  -1   5   7      691.13      685.48     16.83 o 
   0   5   7      257.81      256.48      8.72 o 
   1   5   7        1.82       -4.33      5.22 o 
   2   5   7      328.92      329.93     13.40 o 
   3   5   7       77.17       81.27      7.18 o 
   4   5   7       70.15       72.79     11.53 o 
   5   5   7        3.06       20.15      8.63 o 
   6   5   7        5.44       -3.26      9.09 o 
   7   5   7        4.51      -11.37     17.56 o 
   8   5   7        0.33      -11.77     14.89 o 
  -7   6   7       45.53       60.96     14.81 o 
  -6   6   7        9.22       14.33     13.21 o 
  -5   6   7       15.58       24.20     12.70 o 
  -4   6   7       81.57       60.81     12.56 o 
  -3   6   7       40.95       36.35     11.47 o 
  -2   6   7       11.23        5.39     10.81 o 
  -1   6   7      288.38      270.08     14.72 o 
   0   6   7       43.15       30.10     10.62 o 
   1   6   7       83.77       97.73      8.92 o 
   2   6   7      154.41      151.02     12.83 o 
   3   6   7       25.95       10.18     10.25 o 
   4   6   7        4.47        9.19     10.57 o 
   5   6   7       47.15       78.73     11.84 o 
   6   6   7        6.39        0.59     11.59 o 
   7   6   7        4.99      -14.19     22.16 o 
  -4   7   7       55.58       70.00     13.89 o 
  -3   7   7        9.84        7.01     12.46 o 
  -2   7   7        2.46       -3.76     16.10 o 
  -1   7   7        2.42        9.53     12.23 o 
   0   7   7       40.97       30.19     12.23 o 
   1   7   7       42.46       31.02     11.78 o 
   2   7   7       16.82       14.89     11.52 o 
   3   7   7        6.13       19.59     20.60 o 
   4   7   7        5.65       13.72     12.17 o 
 -10   0   8        6.32       20.86     28.04 o 
  -9   0   8      319.04      329.41     25.27 o 
  -8   0   8      109.20      117.09     12.36 o 
  -7   0   8       97.43       88.02      9.81 o 
  -6   0   8      435.38      431.06     14.09 o 
  -5   0   8     1448.36     1614.55     28.97 o 
  -4   0   8       86.95       92.98      5.21 o 
  -3   0   8      952.52      993.67     18.60 o 
  -2   0   8     7005.12     7327.53    140.71 o 
  -1   0   8       82.01       73.09      4.31 o 
   0   0   8     1167.30     1094.27     19.26 o 
   1   0   8      251.54      249.21      7.16 o 
   2   0   8     1292.24     1280.00     26.18 o 
   3   0   8      429.23      460.82     19.39 o 
   4   0   8      737.74      770.45     18.05 o 
   5   0   8       76.94       59.43      5.27 o 
   6   0   8       48.34       56.29      5.31 o 
   7   0   8      104.02      106.67      8.52 o 
   8   0   8      142.04      128.69     14.02 o 
   9   0   8        0.55       -9.35     15.58 o 
  10   0   8       13.65       46.73     18.00 o 
  11   0   8       80.30      106.62     20.77 o 
 -11   1   8       35.97       37.04     21.12 o 
 -10   1   8       38.31       46.75     11.12 o 
  -9   1   8       14.11       27.00      8.52 o 
  -8   1   8       11.10       10.83      6.78 o 
  -7   1   8       10.14        3.91      7.40 o 
  -6   1   8        0.22        0.55      4.87 o 
  -5   1   8      446.16      424.50      9.70 o 
  -4   1   8      544.57      572.50     10.06 o 
  -3   1   8     1581.73     1727.26     21.35 o 
  -2   1   8      977.82      962.70     12.49 o 
  -1   1   8        0.11        0.44      2.21 o 
   0   1   8       20.77       16.22      3.82 o 
   1   1   8       45.11       52.72      4.05 o 
   2   1   8      675.46      756.09     10.15 o 
   3   1   8       41.35       45.59      3.17 o 
   4   1   8      852.13      810.48     12.14 o 
   5   1   8       19.93       26.18      4.62 o 
   6   1   8       31.08       32.54      4.47 o 
   7   1   8        0.08       -4.84      5.67 o 
   8   1   8        0.89        0.34      7.44 o 
   9   1   8      217.34      219.32     24.06 o 
  10   1   8       29.01       38.98     19.04 o 
 -10   2   8        0.23       -6.06     13.46 o 
  -9   2   8        0.04        4.62      8.52 o 
  -8   2   8      106.13       87.73      7.19 o 
  -7   2   8      425.68      390.28     11.24 o 
  -6   2   8        1.09        2.56      4.44 o 
  -5   2   8      155.63      162.98      6.34 o 
  -4   2   8       97.19      102.27      4.30 o 
  -3   2   8       97.75      112.49      5.55 o 
  -2   2   8      391.22      375.34      8.31 o 
  -1   2   8        0.18       -1.55      4.85 o 
   0   2   8     1082.79     1113.37     18.26 o 
   1   2   8      986.99     1000.18     18.98 o 
   2   2   8      589.64      647.64      9.81 o 
   3   2   8       98.73      101.23      3.66 o 
   4   2   8        7.59       13.76      3.47 o 
   5   2   8       94.24      103.91      4.63 o 
   6   2   8        4.66        9.78      4.66 o 
   7   2   8       67.86       63.29      8.23 o 
   8   2   8       78.12       77.07      8.00 o 
   9   2   8       23.18       22.49     11.53 o 
  10   2   8        4.55       11.62     12.52 o 
 -10   3   8       20.35        1.87     14.07 o 
  -9   3   8       14.35       16.40     19.04 o 
  -8   3   8       19.67        8.50      9.43 o 
  -7   3   8       21.93       17.69      7.35 o 
  -6   3   8        5.16       11.76      5.27 o 
  -5   3   8       65.12       57.91      4.74 o 
  -4   3   8        0.91        8.56      3.74 o 
  -3   3   8      643.84      657.81     14.83 o 
  -2   3   8      107.20      106.75      5.63 o 
  -1   3   8      347.25      375.97      7.66 o 
   0   3   8        0.77       -0.13      2.83 o 
   1   3   8        0.30       -1.77      2.78 o 
   2   3   8       26.02       28.14      3.25 o 
   3   3   8        8.38        5.91      3.49 o 
   4   3   8      115.32      119.93      4.68 o 
   5   3   8       22.15       28.12      4.31 o 
   6   3   8      359.01      340.14     11.91 o 
   7   3   8        7.29        6.55      7.31 o 
   8   3   8       18.77       18.31      9.30 o 
   9   3   8        0.32       -6.00     11.68 o 
  10   3   8        0.22       -7.72     12.62 o 
  -9   4   8        8.00       15.30     13.54 o 
  -8   4   8       49.11       43.53     12.95 o 
  -7   4   8       49.17       30.95     11.96 o 
  -6   4   8       55.18       59.25      9.37 o 
  -5   4   8       89.08       94.99      6.29 o 
  -4   4   8      448.36      463.52     16.73 o 
  -3   4   8      231.05      215.44      8.37 o 
  -2   4   8       50.29       50.42      5.15 o 
  -1   4   8       35.72       40.34      3.96 o 
   0   4   8      184.54      192.79      5.83 o 
   1   4   8       87.63       88.94      4.32 o 
   2   4   8       12.69        8.55      4.84 o 
   3   4   8        0.13        8.99      4.89 o 
   4   4   8      204.71      185.95      8.04 o 
   5   4   8       13.33        5.22     12.33 o 
   6   4   8       79.74       69.01      9.21 o 
   7   4   8        7.10       -9.06      9.06 o 
   8   4   8        9.23       10.71     11.30 o 
   9   4   8        4.77       29.01     14.37 o 
  -8   5   8       53.01       85.59     14.80 o 
  -7   5   8        4.73        6.47     12.32 o 
  -6   5   8        6.72       12.19     11.68 o 
  -5   5   8       31.25       23.39     11.72 o 
  -4   5   8       31.51       30.80      8.88 o 
  -3   5   8        1.76       -6.31      8.71 o 
  -2   5   8       32.41       33.75      8.08 o 
  -1   5   8      412.75      401.75     14.66 o 
   0   5   8      122.60      126.31      6.18 o 
   1   5   8        6.68        5.23      5.19 o 
   2   5   8        0.48       12.26      5.37 o 
   3   5   8        3.71        9.71      6.41 o 
   4   5   8       33.51       18.23     12.76 o 
   5   5   8       54.91       47.48      9.02 o 
   6   5   8       15.75       12.93     11.80 o 
   7   5   8       18.57       10.06      9.84 o 
   8   5   8        0.00      -11.42     15.23 o 
  -6   6   8        0.33      -12.81     12.81 o 
  -5   6   8       48.78       42.94     15.23 o 
  -4   6   8       79.70       91.14     12.86 o 
  -3   6   8       24.95       16.11     16.27 o 
  -2   6   8       38.46       27.11     12.29 o 
  -1   6   8      183.57      185.24     18.87 o 
   0   6   8       23.43       11.87      8.84 o 
   1   6   8       68.12       76.43      9.36 o 
   2   6   8       30.52       25.10      8.65 o 
   3   6   8        5.89       16.70      8.68 o 
   4   6   8        0.16        5.44     12.64 o 
   5   6   8       17.98       15.48     26.83 o 
   6   6   8        1.42      -11.32     11.32 o 
  -4   7   8        8.74       -3.60     12.71 o 
  -3   7   8        3.87      -11.83     12.23 o 
  -2   7   8        3.85       -4.95     16.27 o 
  -1   7   8       48.18       50.66     13.67 o 
   0   7   8       12.27        8.41     11.45 o 
   1   7   8       49.05       48.72     11.91 o 
   2   7   8        6.96       18.67     11.46 o 
   3   7   8       12.22        2.73     24.06 o 
   4   7   8       34.86       40.62     12.16 o 
 -11   1   9       43.36       76.16     22.16 o 
 -10   1   9       10.93       25.84     10.99 o 
  -9   1   9      325.71      349.66     15.92 o 
  -8   1   9        8.33       10.79      8.06 o 
  -7   1   9       45.72       43.95      6.38 o 
  -6   1   9      177.83      174.72      6.53 o 
  -5   1   9       79.87       84.85      7.64 o 
  -4   1   9      625.29      634.18     10.84 o 
  -3   1   9      791.74      849.18     11.70 o 
  -2   1   9      298.42      277.69      5.98 o 
  -1   1   9       52.11       56.28      3.08 o 
   0   1   9      854.73      887.47     15.46 o 
   1   1   9      207.06      236.73      9.04 o 
   2   1   9      422.13      462.59      9.75 o 
   3   1   9       13.22       14.98      2.74 o 
   4   1   9      153.47      170.99      6.18 o 
   5   1   9      213.67      230.68      7.33 o 
   6   1   9       19.58       20.29      4.21 o 
   7   1   9       23.22       32.71      7.94 o 
   8   1   9       11.44        0.87      6.74 o 
   9   1   9       62.50       72.19     12.10 o 
  10   1   9       61.27       70.26     21.46 o 
 -10   2   9        3.29        3.96     26.48 o 
  -9   2   9       15.28       28.61      8.81 o 
  -8   2   9       36.62       41.70      9.58 o 
  -7   2   9       27.11       25.24      5.97 o 
  -6   2   9      178.47      173.08      6.37 o 
  -5   2   9       14.38       24.33      4.78 o 
  -4   2   9       72.70       65.20      5.27 o 
  -3   2   9        9.60        7.69      2.94 o 
  -2   2   9      578.11      626.19     11.02 o 
  -1   2   9     3263.15     3496.97     48.16 o 
   0   2   9     1647.22     1628.33     28.82 o 
   1   2   9       22.83       43.86      4.65 o 
   2   2   9      761.82      782.20     15.79 o 
   3   2   9        5.99        0.46      2.93 o 
   4   2   9        2.83        0.84      3.37 o 
   5   2   9       93.45      106.78      4.71 o 
   6   2   9      119.99      123.32      6.55 o 
   7   2   9       52.57       47.49      7.16 o 
   8   2   9      306.22      282.86     10.65 o 
   9   2   9        5.86       12.97     13.67 o 
  10   2   9        0.17        5.22     12.22 o 
 -10   3   9        6.13       18.52     35.14 o 
  -9   3   9        8.15       13.07     12.95 o 
  -8   3   9       13.37       23.22      9.82 o 
  -7   3   9       29.00       31.28      9.10 o 
  -6   3   9        5.99       18.04      5.65 o 
  -5   3   9      485.94      493.15     10.63 o 
  -4   3   9      674.84      681.82     12.13 o 
  -3   3   9       40.34       44.93      4.68 o 
  -2   3   9       88.48       99.66      7.67 o 
  -1   3   9       17.53       22.63      2.94 o 
   0   3   9      356.69      365.43      7.32 o 
   1   3   9       23.50       20.36      3.43 o 
   2   3   9      566.22      639.51     12.02 o 
   3   3   9      396.14      402.92     15.37 o 
   4   3   9       71.49       74.51      4.21 o 
   5   3   9       56.45       59.75      5.60 o 
   6   3   9      275.37      272.54     16.04 o 
   7   3   9        1.01       -6.70      8.51 o 
   8   3   9       75.63       86.18     11.81 o 
   9   3   9        0.54       -7.47     11.47 o 
  10   3   9        0.00       -8.23     12.46 o 
  -9   4   9        8.62        7.56     13.54 o 
  -8   4   9       33.84       43.07     13.05 o 
  -7   4   9       78.65       82.10     10.49 o 
  -6   4   9       44.08       48.23     16.54 o 
  -5   4   9       65.22       65.51      5.46 o 
  -4   4   9       12.61       11.06      4.54 o 
  -3   4   9      312.74      304.94      9.93 o 
  -2   4   9      124.96      126.21      5.01 o 
  -1   4   9      162.23      163.69      5.28 o 
   0   4   9      254.72      241.80      7.54 o 
   1   4   9       30.26       30.57      4.49 o 
   2   4   9      101.39      117.15      5.56 o 
   3   4   9        0.78       -4.66      4.71 o 
   4   4   9       11.67        2.07      5.28 o 
   5   4   9       89.79      112.26     16.18 o 
   6   4   9      134.92      128.88      9.90 o 
   7   4   9        0.04       15.81      8.94 o 
   8   4   9        4.37      -11.05     11.05 o 
   9   4   9        4.79       11.20     12.14 o 
  -8   5   9       16.76       37.94     19.56 o 
  -7   5   9        5.49       15.60     12.42 o 
  -6   5   9       67.26       68.19     12.67 o 
  -5   5   9        0.17       -2.53     13.85 o 
  -4   5   9        1.40       22.72      8.87 o 
  -3   5   9      194.27      198.69     10.80 o 
  -2   5   9      793.02      820.99     17.69 o 
  -1   5   9        0.16        5.83      5.09 o 
   0   5   9      172.94      177.67      6.64 o 
   1   5   9       14.83       19.29      5.19 o 
   2   5   9       12.01        6.10      5.31 o 
   3   5   9       60.94       66.69      5.93 o 
   4   5   9       59.23       63.81      8.69 o 
   5   5   9        6.13        0.99      8.44 o 
   6   5   9        9.59       12.71     14.66 o 
   7   5   9        4.07        6.67     12.71 o 
   8   5   9        0.29      -14.54     14.54 o 
  -6   6   9       25.04       26.48     13.60 o 
  -5   6   9        3.02        5.92     12.98 o 
  -4   6   9       37.90       43.18     12.12 o 
  -3   6   9      235.59      245.42     14.87 o 
  -2   6   9      202.05      177.23     13.31 o 
  -1   6   9        1.24        2.75      8.63 o 
   0   6   9       86.30      101.72      9.69 o 
   1   6   9      419.56      462.81     17.47 o 
   2   6   9      139.43      128.68     11.04 o 
   3   6   9        3.37        2.00      8.46 o 
   4   6   9       10.74       -0.53     12.64 o 
   5   6   9        3.33       -0.16     10.90 o 
   6   6   9        1.61       16.17     12.12 o 
  -4   7   9        7.82      -12.55     12.55 o 
  -3   7   9       15.13        9.19     12.31 o 
  -2   7   9       10.43       13.93     19.73 o 
  -1   7   9        3.08       -1.17     29.94 o 
   0   7   9       21.88       29.47     11.66 o 
   1   7   9      164.52      175.49     14.15 o 
   2   7   9        4.35        4.79     11.06 o 
   3   7   9       81.72       83.95     16.27 o 
   4   7   9       11.89       12.40     19.39 o 
 -10   0  10      577.87      625.20     37.73 o 
  -9   0  10      343.08      342.33     17.87 o 
  -8   0  10       92.82      101.11     12.36 o 
  -7   0  10      986.06     1015.48     23.88 o 
  -6   0  10        5.30       -1.66      5.73 o 
  -5   0  10      340.96      316.54      9.94 o 
  -4   0  10      265.23      327.70      9.96 o 
  -3   0  10     3941.86     4064.13     79.21 o 
  -2   0  10     2073.74     2195.91     43.70 o 
  -1   0  10      162.56      158.77      9.35 o 
   0   0  10     1776.87     1892.86     37.44 o 
   1   0  10      126.98      161.66      5.59 o 
   2   0  10       17.39        6.73      4.33 o 
   3   0  10      496.59      523.81     14.60 o 
   4   0  10      295.49      312.32     23.19 o 
   5   0  10        1.81       -2.08      4.80 o 
   6   0  10      765.16      794.81     19.97 o 
   7   0  10       87.71       78.64      9.89 o 
   8   0  10        7.83       11.43      9.75 o 
   9   0  10        1.29        7.27     15.92 o 
  10   0  10       33.90       45.00     17.66 o 
 -10   1  10       50.16       59.80     30.98 o 
  -9   1  10        0.33        8.76      9.04 o 
  -8   1  10       27.17       25.14      7.08 o 
  -7   1  10      517.29      527.16     13.38 o 
  -6   1  10       13.91        8.84      5.13 o 
  -5   1  10       69.03       59.33      4.82 o 
  -4   1  10      191.86      226.97      5.12 o 
  -3   1  10        2.24        1.77      2.65 o 
  -2   1  10      116.06      141.90      3.77 o 
  -1   1  10      751.54      818.69     12.82 o 
   0   1  10     4640.67     4628.83     69.08 o 
   1   1  10      390.55      445.44     13.21 o 
   2   1  10      163.04      148.62      4.80 o 
   3   1  10       52.47       50.97      3.12 o 
   4   1  10      641.29      663.97     10.86 o 
   5   1  10        2.03        2.75      3.80 o 
   6   1  10       77.44       77.89      5.63 o 
   7   1  10       39.87       32.19      5.94 o 
   8   1  10        1.38        2.87      7.45 o 
   9   1  10       15.42       24.15     11.25 o 
  10   1  10       44.49       47.72     21.12 o 
 -10   2  10        2.02       -2.20     16.44 o 
  -9   2  10        0.24        5.29      8.67 o 
  -8   2  10       26.51       26.31      9.45 o 
  -7   2  10       90.97       86.47      7.98 o 
  -6   2  10        0.10        5.04      5.77 o 
  -5   2  10      268.60      257.14      7.84 o 
  -4   2  10       19.67       11.06      4.54 o 
  -3   2  10        0.02       -3.71      3.71 o 
  -2   2  10      576.00      517.83      9.93 o 
  -1   2  10      340.18      313.80      7.14 o 
   0   2  10      145.75      133.93      5.63 o 
   1   2  10      210.55      260.68      8.05 o 
   2   2  10       22.04       24.89      3.47 o 
   3   2  10       88.83       98.45      4.09 o 
   4   2  10      122.08      137.03      4.45 o 
   5   2  10       48.17       52.69      4.36 o 
   6   2  10      109.15      106.07      6.33 o 
   7   2  10        1.43        4.44      6.85 o 
   8   2  10      202.88      194.05     10.91 o 
   9   2  10        0.05        5.89     10.98 o 
  10   2  10       49.95       49.79     13.11 o 
 -10   3  10        6.47       -0.10     14.17 o 
  -9   3  10        3.54       -3.11     13.67 o 
  -8   3  10        0.74        4.71      9.70 o 
  -7   3  10        6.01       -8.78      8.78 o 
  -6   3  10       63.83       57.00      8.70 o 
  -5   3  10        0.87        7.05      6.35 o 
  -4   3  10      464.39      478.02     13.43 o 
  -3   3  10       43.66       47.43      4.76 o 
  -2   3  10      130.53      133.22      5.14 o 
  -1   3  10      273.15      306.12     11.45 o 
   0   3  10        0.08        4.98      4.27 o 
   1   3  10      989.45      970.02     16.30 o 
   2   3  10        4.71        5.47      4.16 o 
   3   3  10        7.95        1.69      4.11 o 
   4   3  10        2.63        7.88      4.68 o 
   5   3  10        8.14       10.19      5.21 o 
   6   3  10       47.17       41.45      6.98 o 
   7   3  10        1.54        4.34      7.36 o 
   8   3  10      131.94      134.81     12.56 o 
   9   3  10        8.86       -1.71     13.50 o 
  -9   4  10        1.94        2.74     13.50 o 
  -8   4  10        3.10       28.69     13.67 o 
  -7   4  10        6.16        3.23      9.54 o 
  -6   4  10        5.96        5.38      8.97 o 
  -5   4  10       22.63        2.97      8.68 o 
  -4   4  10        1.75       26.00     18.61 o 
  -3   4  10      120.72      109.37      7.08 o 
  -2   4  10      153.64      148.80      5.17 o 
  -1   4  10      136.06      149.59      5.68 o 
   0   4  10      171.26      173.16      5.99 o 
   1   4  10      254.29      236.23      7.61 o 
   2   4  10      408.59      391.95     16.83 o 
   3   4  10        5.29        7.94      4.80 o 
   4   4  10       58.71       67.11      6.01 o 
   5   4  10        0.82       -7.61      7.68 o 
   6   4  10        3.42        5.83      8.39 o 
   7   4  10        3.92       -2.92      8.90 o 
   8   4  10        0.04       -2.50     21.29 o 
   9   4  10        3.61        5.72     20.25 o 
  -8   5  10        0.99      -13.45     13.45 o 
  -7   5  10        8.41        9.59     12.81 o 
  -6   5  10       24.52       -5.82     14.37 o 
  -5   5  10        3.84       24.60      9.49 o 
  -4   5  10        2.38        8.40      8.83 o 
  -3   5  10        7.05       18.49      9.35 o 
  -2   5  10       64.47       66.64      8.65 o 
  -1   5  10      261.78      256.05      9.00 o 
   0   5  10       40.13       41.98      5.70 o 
   1   5  10       41.06       41.37      5.63 o 
   2   5  10        2.40        5.35      6.77 o 
   3   5  10       17.85       22.39      5.56 o 
   4   5  10        0.04        5.37      7.96 o 
   5   5  10        1.94        5.64      8.38 o 
   6   5  10        3.03       -1.11      8.88 o 
   7   5  10       10.50        5.41     11.30 o 
   8   5  10        4.39      -11.71     11.71 o 
  -6   6  10       34.69       57.52     14.10 o 
  -5   6  10        1.69       15.05     24.06 o 
  -4   6  10        1.65       -1.49     11.40 o 
  -3   6  10      399.05      398.11     19.19 o 
  -2   6  10        9.57        4.21     10.62 o 
  -1   6  10       73.93       76.03      9.52 o 
   0   6  10      190.42      193.03     11.12 o 
   1   6  10       54.49       51.75      8.94 o 
   2   6  10       78.55       93.53     15.00 o 
   3   6  10       52.42       41.69      8.85 o 
   4   6  10        4.37       11.23      8.84 o 
   5   6  10        1.05       -0.76     13.50 o 
   6   6  10       15.89       -3.12     13.15 o 
  -4   7  10       13.47       -2.72     12.73 o 
  -3   7  10       26.00       30.98     12.89 o 
  -2   7  10        5.72       -7.53     13.50 o 
  -1   7  10        1.79        8.66     11.72 o 
   0   7  10       31.23       17.34     23.37 o 
   1   7  10        5.93        9.16     18.69 o 
   2   7  10       21.59       29.33     11.17 o 
   3   7  10       80.09       70.43     11.79 o 
 -10   1  11       42.82       25.44     13.71 o 
  -9   1  11       46.54       30.75      8.78 o 
  -8   1  11      366.74      353.22     14.19 o 
  -7   1  11      134.12      129.71      8.90 o 
  -6   1  11        0.11       -2.87      5.46 o 
  -5   1  11      525.11      517.96     11.00 o 
  -4   1  11      144.76      150.96      4.76 o 
  -3   1  11       43.22       35.93      3.56 o 
  -2   1  11       47.53       55.21      3.56 o 
  -1   1  11     2326.07     2427.68     33.79 o 
   0   1  11      183.76      183.52      5.21 o 
   1   1  11      544.13      554.51     14.45 o 
   2   1  11     1019.73     1046.14     17.18 o 
   3   1  11      592.76      617.20      9.87 o 
   4   1  11       99.72      108.57      4.20 o 
   5   1  11      162.01      164.93      5.19 o 
   6   1  11       99.75       92.40      5.34 o 
   7   1  11       14.96       10.50      9.09 o 
   8   1  11       26.83       25.64      7.22 o 
   9   1  11        0.73       -2.48     10.98 o 
  10   1  11      110.62       99.80     14.71 o 
 -10   2  11        0.06      -10.73     18.69 o 
  -9   2  11        8.21       -0.10      8.86 o 
  -8   2  11        0.89        1.39      9.08 o 
  -7   2  11      146.34      149.40     10.43 o 
  -6   2  11       33.75       30.10      6.89 o 
  -5   2  11      248.24      230.62      6.96 o 
  -4   2  11       85.85       85.71      5.31 o 
  -3   2  11      246.26      244.47      6.70 o 
  -2   2  11     1361.83     1478.97     21.74 o 
  -1   2  11       71.29       84.00      4.28 o 
   0   2  11      269.26      259.58      7.41 o 
   1   2  11     1489.75     1552.92     27.67 o 
   2   2  11      755.64      745.86     15.52 o 
   3   2  11      117.62      121.02      4.22 o 
   4   2  11      226.01      222.38      9.57 o 
   5   2  11       14.68        7.07      4.02 o 
   6   2  11        0.04       -3.13      5.40 o 
   7   2  11       31.45       34.70      8.03 o 
   8   2  11        5.26       12.16     10.06 o 
   9   2  11        2.54        5.73     11.77 o 
  10   2  11       38.15       31.74     12.62 o 
  -9   3  11      103.67      116.45     23.89 o 
  -8   3  11        0.02       -3.28      9.68 o 
  -7   3  11       18.47       18.91      9.30 o 
  -6   3  11      150.86      151.33     10.16 o 
  -5   3  11      399.15      344.69     13.84 o 
  -4   3  11        9.34        8.91      4.03 o 
  -3   3  11      174.01      191.05      6.42 o 
  -2   3  11        0.01       -0.26      3.90 o 
  -1   3  11      138.31      117.82      5.50 o 
   0   3  11        0.02       -3.68      3.68 o 
   1   3  11      402.01      396.03     17.36 o 
   2   3  11      534.58      504.74     14.93 o 
   3   3  11       30.91       34.49      4.20 o 
   4   3  11       33.32       32.76      4.78 o 
   5   3  11        5.18       -0.90      5.00 o 
   6   3  11        1.47       -4.34      6.57 o 
   7   3  11       22.56       34.80      8.32 o 
   8   3  11        0.05        9.16     10.72 o 
   9   3  11        2.41        8.96     12.12 o 
  -9   4  11        2.20        5.00     39.29 o 
  -8   4  11       10.01      -12.27     12.27 o 
  -7   4  11        1.47       -8.65      9.59 o 
  -6   4  11        8.31       17.44      9.24 o 
  -5   4  11        3.63        1.14      9.49 o 
  -4   4  11       72.84       46.46      8.30 o 
  -3   4  11       89.91       83.91      6.96 o 
  -2   4  11       42.87       44.29      5.00 o 
  -1   4  11        0.08       -0.26      5.03 o 
   0   4  11       85.57       87.91      6.16 o 
   1   4  11      368.01      343.51      8.93 o 
   2   4  11      293.35      295.54      8.60 o 
   3   4  11      215.51      213.65      7.92 o 
   4   4  11       56.43       72.42      8.22 o 
   5   4  11      142.51      143.66      9.41 o 
   6   4  11       28.25       32.69      8.42 o 
   7   4  11        3.11        0.61      9.99 o 
   8   4  11        0.20       -0.03     14.37 o 
  -8   5  11       17.78       19.50     15.58 o 
  -7   5  11        0.07        4.82     12.77 o 
  -6   5  11       41.45       49.29     12.46 o 
  -5   5  11        8.71       16.71     10.01 o 
  -4   5  11        3.15        5.81     12.79 o 
  -3   5  11       16.15       23.91      8.40 o 
  -2   5  11       59.71       55.74      8.58 o 
  -1   5  11     1590.87     1577.13     29.99 o 
   0   5  11      330.50      328.93      9.46 o 
   1   5  11       45.90       38.82      7.72 o 
   2   5  11        2.60        5.00      5.04 o 
   3   5  11       57.38       65.03      5.88 o 
   4   5  11      225.62      252.76     14.86 o 
   5   5  11       30.34       26.37      8.57 o 
   6   5  11       15.64        6.69      9.02 o 
   7   5  11        9.41       17.33     15.58 o 
  -6   6  11        0.46      -10.72     13.20 o 
  -5   6  11        8.35        8.32     12.48 o 
  -4   6  11      115.64      103.78     13.14 o 
  -3   6  11      161.19      147.87     16.44 o 
  -2   6  11        0.55        7.78     10.57 o 
  -1   6  11        9.99       18.39      8.76 o 
   0   6  11       40.66       46.36      9.06 o 
   1   6  11        0.12       15.62      9.86 o 
   2   6  11        0.57       12.38      8.20 o 
   3   6  11        1.65       21.30     15.14 o 
   4   6  11        2.02        3.05     13.64 o 
   5   6  11       11.38       -7.40     10.37 o 
   6   6  11        0.26       -5.89     12.81 o 
  -3   7  11       46.52       52.27     12.86 o 
  -2   7  11       23.62       34.00     12.42 o 
  -1   7  11        4.32        9.35     11.52 o 
   0   7  11        5.74       22.16     17.31 o 
   1   7  11       29.53       21.12     11.26 o 
   2   7  11       18.52        2.83     13.85 o 
   3   7  11       68.04       66.29     11.79 o 
 -10   0  12       24.30        4.50     19.73 o 
  -9   0  12        6.94       -5.89     16.96 o 
  -8   0  12      545.66      558.88     30.31 o 
  -7   0  12      208.43      213.06      9.09 o 
  -6   0  12       25.21       20.60      6.98 o 
  -5   0  12      132.73      144.86      6.61 o 
  -4   0  12       28.56       23.50      4.79 o 
  -3   0  12      100.11       92.30      6.20 o 
  -2   0  12      859.22      854.71     23.38 o 
  -1   0  12      324.22      465.33     12.44 o 
   0   0  12       70.05       75.04      4.79 o 
   1   0  12      559.26      520.60     15.11 o 
   2   0  12     3260.71     3619.59     70.22 o 
   3   0  12      861.09      926.83     20.59 o 
   4   0  12      351.29      360.70     12.05 o 
   5   0  12      533.14      511.46     18.23 o 
   6   0  12      220.98      244.92      7.58 o 
   7   0  12       50.63       55.22      9.78 o 
   8   0  12       21.49       16.45     14.37 o 
   9   0  12       73.49       54.35     16.62 o 
  10   0  12        0.03        6.58     16.96 o 
 -10   1  12       29.67       15.93     13.70 o 
  -9   1  12       23.17       26.54     10.18 o 
  -8   1  12      227.26      242.50     10.89 o 
  -7   1  12       57.31       66.87      6.60 o 
  -6   1  12      254.21      253.89      8.44 o 
  -5   1  12      907.43      907.15     12.54 o 
  -4   1  12        0.00        4.27      3.15 o 
  -3   1  12      406.42      439.97      9.60 o 
  -2   1  12       47.39       42.60      3.56 o 
  -1   1  12       38.94       44.20      3.33 o 
   0   1  12     1428.75     1593.76     24.93 o 
   1   1  12       11.82       19.14      2.82 o 
   2   1  12      168.46      176.24      7.27 o 
   3   1  12      284.41      294.57     10.00 o 
   4   1  12       19.98       26.67      3.28 o 
   5   1  12        9.76       19.22      4.10 o 
   6   1  12      103.59      121.95      6.31 o 
   7   1  12       32.15       32.57      8.08 o 
   8   1  12       99.22      110.79      8.38 o 
   9   1  12       15.43       15.92     11.43 o 
  10   1  12       13.51       15.11     12.32 o 
 -10   2  12        6.70      -18.35     18.35 o 
  -9   2  12        0.01       -2.84     13.69 o 
  -8   2  12       38.92       44.01      9.70 o 
  -7   2  12      119.44      103.17      9.90 o 
  -6   2  12      406.35      375.34     17.49 o 
  -5   2  12      526.85      540.35     17.02 o 
  -4   2  12      152.19      147.55      6.84 o 
  -3   2  12     1402.34     1387.17     21.01 o 
  -2   2  12      120.86      138.63      4.50 o 
  -1   2  12        6.84        5.46      3.42 o 
   0   2  12        0.01        0.69      4.00 o 
   1   2  12      325.52      369.99     12.49 o 
   2   2  12      200.03      194.52     12.49 o 
   3   2  12       54.71       64.32      4.67 o 
   4   2  12       52.25       60.20      4.51 o 
   5   2  12       17.24       14.48      4.94 o 
   6   2  12       59.43       59.98      6.36 o 
   7   2  12       40.77       39.92     11.69 o 
   8   2  12       11.94       13.55     10.39 o 
   9   2  12       21.26       34.34     12.98 o 
  10   2  12       47.63       63.51     29.08 o 
  -9   3  12        4.63      -12.67     12.67 o 
  -8   3  12        0.99       -4.49      9.88 o 
  -7   3  12        0.46        7.18      9.20 o 
  -6   3  12        0.07        1.03      8.33 o 
  -5   3  12       56.90       64.43     10.78 o 
  -4   3  12       37.31       44.87      5.46 o 
  -3   3  12      200.16      191.28      8.84 o 
  -2   3  12      107.09      132.50      7.09 o 
  -1   3  12        9.03       12.13      6.35 o 
   0   3  12      157.53      175.38     11.46 o 
   1   3  12       19.34       16.85      7.00 o 
   2   3  12      217.73      229.85     10.44 o 
   3   3  12      119.28      116.99      4.82 o 
   4   3  12      885.38      874.36     16.33 o 
   5   3  12       31.22       41.52      6.99 o 
   6   3  12        0.89        2.98      7.80 o 
   7   3  12       61.94       60.79     12.11 o 
   8   3  12       33.81       62.44     31.16 o 
   9   3  12        9.47        6.92     16.62 o 
  -9   4  12       19.19       12.50     13.89 o 
  -8   4  12        0.84       -9.67     13.15 o 
  -7   4  12       35.16       54.31     10.32 o 
  -6   4  12       39.19       57.82      9.75 o 
  -5   4  12       12.42        2.74      8.55 o 
  -4   4  12       55.10       49.40      8.50 o 
  -3   4  12       94.22       83.90      9.54 o 
  -2   4  12       52.04       50.97      6.20 o 
  -1   4  12       58.66       58.44      5.76 o 
   0   4  12      127.04      135.91      7.40 o 
   1   4  12     1167.44     1087.84     21.05 o 
   2   4  12      131.44      139.18      6.15 o 
   3   4  12      155.10      148.88     10.15 o 
   4   4  12       70.32       67.53      6.08 o 
   5   4  12        7.56        4.98      6.02 o 
   6   4  12       71.86       87.91      9.14 o 
   7   4  12       12.66       11.16     19.04 o 
   8   4  12        0.09        2.14     15.06 o 
  -7   5  12        6.19        4.32     12.80 o 
  -6   5  12        6.60       18.47     13.33 o 
  -5   5  12        1.06       -9.30      9.30 o 
  -4   5  12       32.51       41.53      9.21 o 
  -3   5  12       30.47       34.67      8.56 o 
  -2   5  12       12.47       16.90      8.05 o 
  -1   5  12      132.31      134.23      7.30 o 
   0   5  12        1.01       -1.93      5.66 o 
   1   5  12       60.34       61.86      6.26 o 
   2   5  12        8.25        4.54      4.96 o 
   3   5  12        9.32        4.20      5.25 o 
   4   5  12       50.01       54.37      8.23 o 
   5   5  12       37.52       39.88      8.49 o 
   6   5  12        8.41       20.30      9.96 o 
   7   5  12        2.02       14.07     10.74 o 
  -6   6  12        1.25        8.93     13.54 o 
  -5   6  12       43.25       25.60     12.56 o 
  -4   6  12        1.86        9.45     11.63 o 
  -3   6  12        9.42       12.69     11.08 o 
  -2   6  12        0.06      -10.31     10.31 o 
  -1   6  12      175.62      161.37     10.66 o 
   0   6  12        7.32        1.23      8.28 o 
   1   6  12       77.67       87.44      8.96 o 
   2   6  12       51.87       42.49      8.42 o 
   3   6  12       21.92       27.66      8.52 o 
   4   6  12        3.40       15.41      8.73 o 
   5   6  12        0.98        4.50     11.77 o 
  -3   7  12        8.56        9.53     12.29 o 
  -2   7  12        0.02      -19.91     19.91 o 
  -1   7  12        0.12       23.85     20.25 o 
   0   7  12        6.44       14.25     11.43 o 
   1   7  12        0.39        8.32     10.78 o 
   2   7  12      151.82      147.86     12.68 o 
   3   7  12        3.89      -20.42     21.12 o 
 -10   1  13        0.94       -1.06     21.29 o 
  -9   1  13        0.10       18.35     12.89 o 
  -8   1  13       49.12       47.74      9.93 o 
  -7   1  13       21.40       17.35      6.90 o 
  -6   1  13      125.78      129.60      6.81 o 
  -5   1  13      276.14      277.27     11.14 o 
  -4   1  13        3.13        2.17      3.22 o 
  -3   1  13       18.27       23.25      3.12 o 
  -2   1  13      197.16      202.75      5.65 o 
  -1   1  13      646.34      687.63     11.43 o 
   0   1  13      988.35     1049.65     17.24 o 
   1   1  13      195.74      224.60      7.35 o 
   2   1  13      161.49      145.31      5.64 o 
   3   1  13        0.00       -0.99      3.27 o 
   4   1  13      342.31      361.77      7.45 o 
   5   1  13      247.46      248.69      6.79 o 
   6   1  13       69.23       65.49      6.56 o 
   7   1  13       66.51       56.76      8.06 o 
   8   1  13       92.91       81.81     11.38 o 
   9   1  13       21.55       31.28     11.58 o 
  10   1  13        3.62        9.58     16.27 o 
 -10   2  13        4.16       -1.38     19.04 o 
  -9   2  13        1.76       10.78     12.59 o 
  -8   2  13       14.89        9.43      9.42 o 
  -7   2  13       34.85       26.82     14.48 o 
  -6   2  13      460.51      425.49     15.88 o 
  -5   2  13       47.28       45.42      5.14 o 
  -4   2  13      392.39      349.51     19.40 o 
  -3   2  13      594.94      584.57     12.85 o 
  -2   2  13       14.83       23.05      3.51 o 
  -1   2  13      305.78      331.19      8.77 o 
   0   2  13      107.25      123.98      5.71 o 
   1   2  13      369.92      390.22     14.27 o 
   2   2  13      148.15      151.94      6.44 o 
   3   2  13        4.52        3.06      3.33 o 
   4   2  13      347.72      359.70     10.71 o 
   5   2  13      233.15      224.70     11.50 o 
   6   2  13      151.68      150.48      7.46 o 
   7   2  13       15.02        6.05      7.99 o 
   8   2  13        0.73       -3.26     10.14 o 
   9   2  13       10.70        6.94     11.06 o 
  -9   3  13       59.14       60.93     19.39 o 
  -8   3  13        0.54       -9.82      9.82 o 
  -7   3  13       22.21       39.33      9.60 o 
  -6   3  13        1.45       -1.02      8.54 o 
  -5   3  13       83.49       73.44      8.75 o 
  -4   3  13      550.85      514.94     21.09 o 
  -3   3  13      549.41      547.12     20.96 o 
  -2   3  13       55.96       65.52     12.27 o 
  -1   3  13      280.83      263.96      8.93 o 
   0   3  13        0.28        8.37      8.69 o 
   1   3  13        0.03       10.63      7.13 o 
   2   3  13      150.83      126.78      7.06 o 
   3   3  13     2685.24     2528.49     50.83 o 
   4   3  13       40.73       49.00      4.93 o 
   5   3  13        4.01       11.96      5.35 o 
   6   3  13        1.10       -3.54      7.21 o 
   7   3  13        0.97        6.38      8.11 o 
   8   3  13       54.30       32.13     10.57 o 
   9   3  13       18.12       16.56     11.45 o 
  -8   4  13       59.83       47.91     13.65 o 
  -7   4  13      227.55      255.78     13.45 o 
  -6   4  13       65.39       71.30     10.02 o 
  -5   4  13        5.85       11.74      8.69 o 
  -4   4  13      171.52      163.16     10.08 o 
  -3   4  13      151.19      137.69      7.58 o 
  -2   4  13       12.14       18.87      5.90 o 
  -1   4  13      356.32      362.58     12.49 o 
   0   4  13       23.62       24.97      4.69 o 
   1   4  13     1056.75      965.67     22.77 o 
   2   4  13       30.20       36.15     10.89 o 
   3   4  13       10.05        8.97      4.61 o 
   4   4  13       12.01       22.06      7.10 o 
   5   4  13       11.20       17.76      5.93 o 
   6   4  13      155.21      144.13     10.85 o 
   7   4  13        9.23       12.33     14.89 o 
   8   4  13        9.02       16.20     10.95 o 
  -7   5  13        0.71      -12.71     12.71 o 
  -6   5  13       53.04       44.48     12.39 o 
  -5   5  13       25.90       14.15      9.71 o 
  -4   5  13        4.46       -2.20      9.11 o 
  -3   5  13       49.35       69.22     12.97 o 
  -2   5  13      121.62      114.11      9.23 o 
  -1   5  13      110.80      110.52      9.02 o 
   0   5  13      100.25      123.39      6.89 o 
   1   5  13      342.38      318.18     15.89 o 
   2   5  13        1.81        4.46      5.24 o 
   3   5  13        3.28       -1.49      8.31 o 
   4   5  13        1.85       10.59      7.45 o 
   5   5  13       75.94       73.11      9.89 o 
   6   5  13       18.54       21.33      9.80 o 
   7   5  13        8.90       20.32     14.02 o 
  -5   6  13       34.55       47.00     12.79 o 
  -4   6  13       10.45       23.78     11.94 o 
  -3   6  13       56.23       45.85     14.89 o 
  -2   6  13       19.50       37.82      9.35 o 
  -1   6  13       24.11       22.73     13.35 o 
   0   6  13       37.15       39.60      8.52 o 
   1   6  13       52.15       56.75      8.44 o 
   2   6  13       21.84       28.18      8.19 o 
   3   6  13        7.42        9.58      8.07 o 
   4   6  13       45.41       58.50      9.01 o 
   5   6  13        3.01       -3.59      9.62 o 
  -2   7  13       45.00       29.65     11.95 o 
  -1   7  13       13.46        5.29     11.43 o 
   0   7  13        1.75      -10.51     10.51 o 
   1   7  13        4.15        1.77     10.39 o 
   2   7  13       52.12       56.74     14.02 o 
 -10   0  14      109.87      108.35     21.81 o 
  -9   0  14      120.33      155.44     20.77 o 
  -8   0  14       68.62       69.48     21.64 o 
  -7   0  14       56.31       70.36      7.27 o 
  -6   0  14        9.88       19.44      6.92 o 
  -5   0  14       54.11       51.39      5.98 o 
  -4   0  14      234.61      251.27      8.47 o 
  -3   0  14       10.57        1.63      5.51 o 
  -2   0  14        2.11       -1.24      4.38 o 
  -1   0  14       74.65       72.70      5.39 o 
   0   0  14      492.65      430.65     11.88 o 
   1   0  14     1042.31     1181.94     24.65 o 
   2   0  14     1484.68     1534.67     36.71 o 
   3   0  14       43.59       56.75      5.39 o 
   4   0  14      267.50      289.58     11.64 o 
   5   0  14      158.95      164.78      8.05 o 
   6   0  14        3.46        5.86      8.56 o 
   7   0  14       54.93       40.84     23.54 o 
   8   0  14      266.09      258.94     20.42 o 
   9   0  14       40.93       45.70     16.62 o 
  10   0  14       19.75        5.89     17.31 o 
 -10   1  14        0.00       -1.73     13.46 o 
  -9   1  14       20.60       19.20     10.30 o 
  -8   1  14       34.05       25.79     11.75 o 
  -7   1  14        0.00       -5.61      8.39 o 
  -6   1  14      564.09      522.21     12.70 o 
  -5   1  14       98.75      111.20      5.16 o 
  -4   1  14        0.57        2.91      3.32 o 
  -3   1  14       62.39       54.93      3.44 o 
  -2   1  14      137.06      133.56      4.85 o 
  -1   1  14      221.10      252.15      7.87 o 
   0   1  14       85.25       69.46      3.71 o 
   1   1  14       12.39        6.90      3.08 o 
   2   1  14       19.43        9.25      2.73 o 
   3   1  14      149.92      150.72      7.92 o 
   4   1  14      173.72      203.64      6.36 o 
   5   1  14       13.49       16.80      4.55 o 
   6   1  14       65.77       55.10      7.60 o 
   7   1  14      199.06      189.87     13.99 o 
   8   1  14       91.47       84.40     11.19 o 
   9   1  14        0.24       -1.47     10.84 o 
  10   1  14       13.94       16.69     12.07 o 
 -10   2  14       16.18        2.42     20.42 o 
  -9   2  14        0.59      -12.21     12.21 o 
  -8   2  14       75.63       58.96     10.25 o 
  -7   2  14       75.29       80.68      9.90 o 
  -6   2  14       61.40       40.60      8.42 o 
  -5   2  14       20.37       39.29      8.53 o 
  -4   2  14      460.09      440.99     11.32 o 
  -3   2  14      517.88      471.80     10.32 o 
  -2   2  14        6.22        4.95      3.63 o 
  -1   2  14       27.76       23.40      2.65 o 
   0   2  14       30.79       24.99      6.28 o 
   1   2  14      105.44      103.89      8.19 o 
   2   2  14       90.58       96.86      6.02 o 
   3   2  14       67.66       62.07      4.36 o 
   4   2  14       15.37       13.89      4.13 o 
   5   2  14     1020.72     1000.91     20.92 o 
   6   2  14      535.10      507.58     32.09 o 
   7   2  14       68.02       68.77      9.19 o 
   8   2  14        3.35        2.03     10.31 o 
   9   2  14        0.20        3.38     11.47 o 
  -9   3  14        0.03       31.50     18.69 o 
  -8   3  14      168.62      174.00     12.43 o 
  -7   3  14       19.39       12.42      9.59 o 
  -6   3  14       97.56       93.04      9.71 o 
  -5   3  14       98.01       89.11      8.97 o 
  -4   3  14      147.88      140.62     10.54 o 
  -3   3  14      152.88      165.68      6.22 o 
  -2   3  14        4.88        8.09      5.12 o 
  -1   3  14      833.01      868.87     17.68 o 
   0   3  14       16.12       21.38      7.59 o 
   1   3  14        0.76        4.65      7.52 o 
   2   3  14       40.09       47.64      6.32 o 
   3   3  14      352.64      315.07     13.62 o 
   4   3  14       79.17       71.77      4.82 o 
   5   3  14       63.30       72.33      5.52 o 
   6   3  14       75.50       76.87      7.99 o 
   7   3  14        6.69       21.71      8.05 o 
   8   3  14       24.77       21.83     20.25 o 
   9   3  14        4.12       -1.93     11.27 o 
  -8   4  14        7.42       -5.34     13.05 o 
  -7   4  14        2.20        1.65      9.92 o 
  -6   4  14       63.01       58.43     10.03 o 
  -5   4  14        3.07       19.02      8.81 o 
  -4   4  14      104.52      106.76      9.26 o 
  -3   4  14       96.23      100.31      7.12 o 
  -2   4  14      135.43      126.65      6.94 o 
  -1   4  14       37.13       40.46      7.55 o 
   0   4  14      169.74      156.69      7.62 o 
   1   4  14      256.30      239.34     14.32 o 
   2   4  14       68.00       96.20     11.99 o 
   3   4  14      372.65      359.47     30.98 o 
   4   4  14       11.77        2.85      5.03 o 
   5   4  14      109.39      103.07     12.83 o 
   6   4  14        1.53       20.19      8.95 o 
   7   4  14        0.81        8.90      9.65 o 
   8   4  14        0.26        4.14     12.29 o 
  -7   5  14       35.57       39.41     13.70 o 
  -6   5  14       83.71       85.05     18.35 o 
  -5   5  14      154.99      195.18     12.01 o 
  -4   5  14        0.25        5.57     11.76 o 
  -3   5  14       82.70       50.33      8.93 o 
  -2   5  14       23.38       36.41      8.96 o 
  -1   5  14      398.43      384.74     12.89 o 
   0   5  14        0.54       -3.24     10.79 o 
   1   5  14        3.96        4.25      4.97 o 
   2   5  14       52.87       47.60      5.21 o 
   3   5  14        2.54        7.09      5.10 o 
   4   5  14        0.03        0.29      7.09 o 
   5   5  14        0.63        3.92     14.71 o 
   6   5  14       32.60       30.40     19.39 o 
   7   5  14        2.57       13.84     10.37 o 
  -5   6  14        0.25        6.39     12.35 o 
  -4   6  14        0.37       -1.31     17.83 o 
  -3   6  14        6.84       13.12     11.06 o 
  -2   6  14       25.65       32.43     13.27 o 
  -1   6  14        2.59       -7.16     13.65 o 
   0   6  14        2.01       -7.15      8.07 o 
   1   6  14       13.47       12.07      7.80 o 
   2   6  14       12.25        9.49      7.68 o 
   3   6  14       10.03        8.95      7.89 o 
   4   6  14      118.39      135.39     10.67 o 
   5   6  14        9.42        9.20     18.17 o 
  -1   7  14        0.71       -7.33     11.22 o 
   0   7  14        3.23       26.43     10.67 o 
   1   7  14       26.54       43.27     22.85 o 
 -10   1  15        0.62        2.85     13.34 o 
  -9   1  15       52.60       69.90     14.11 o 
  -8   1  15       31.93       34.19     12.12 o 
  -7   1  15       21.26       29.02      8.78 o 
  -6   1  15        5.06        0.94      6.33 o 
  -5   1  15       31.61       33.35      4.18 o 
  -4   1  15        2.24        3.37      3.30 o 
  -3   1  15       18.43       19.31      3.37 o 
  -2   1  15       92.21       99.20      4.34 o 
  -1   1  15        0.42       -0.74      3.14 o 
   0   1  15        6.15        5.87      3.19 o 
   1   1  15       37.25       52.19      3.83 o 
   2   1  15       49.78       44.89      3.91 o 
   3   1  15      183.88      167.83      7.38 o 
   4   1  15      288.90      284.48     11.08 o 
   5   1  15       28.82       29.68      5.84 o 
   6   1  15       22.88       23.15      7.33 o 
   7   1  15      149.72      146.96      9.54 o 
   8   1  15      146.23      131.43     11.93 o 
   9   1  15        7.79       33.19     11.43 o 
  -9   2  15       70.94       58.13     13.44 o 
  -8   2  15       55.71       69.19     13.50 o 
  -7   2  15       64.48       48.58      9.48 o 
  -6   2  15       70.08       54.61      9.40 o 
  -5   2  15      189.05      193.55      9.94 o 
  -4   2  15      153.20      138.74      6.22 o 
  -3   2  15       97.02      106.63      5.07 o 
  -2   2  15      151.95      131.14      5.51 o 
  -1   2  15       43.25       48.15      4.91 o 
   0   2  15       76.10       89.82      6.10 o 
   1   2  15        2.48        4.02      4.82 o 
   2   2  15      121.99      123.35      6.47 o 
   3   2  15      107.77      109.84      6.72 o 
   4   2  15      138.49      127.62      5.29 o 
   5   2  15      393.37      373.13     11.01 o 
   6   2  15       13.31       17.59      8.06 o 
   7   2  15       66.44       66.56     13.65 o 
   8   2  15        7.99        6.05     10.90 o 
   9   2  15       29.30       45.96     11.98 o 
  -9   3  15      401.93      456.42     23.82 o 
  -8   3  15       42.55       42.77     12.71 o 
  -7   3  15       32.39       34.79     10.57 o 
  -6   3  15        0.82       -8.40     10.06 o 
  -5   3  15      111.81      130.92     12.91 o 
  -4   3  15      626.52      574.42     17.48 o 
  -3   3  15        1.68       10.52      5.68 o 
  -2   3  15     1587.03     1563.36     28.78 o 
  -1   3  15      525.07      510.39     12.45 o 
   0   3  15        8.48       -7.53      7.53 o 
   1   3  15      280.74      281.32     16.37 o 
   2   3  15      133.52      149.31     14.34 o 
   3   3  15      400.84      393.48     14.49 o 
   4   3  15       14.43       26.86      5.19 o 
   5   3  15      415.17      377.93     15.96 o 
   6   3  15        0.35       -8.56      8.92 o 
   7   3  15       11.76        7.55     12.98 o 
   8   3  15       48.40       55.74     11.14 o 
  -8   4  15        8.14      -15.23     17.31 o 
  -7   4  15       13.30        4.24     10.11 o 
  -6   4  15       30.53       24.01      9.62 o 
  -5   4  15      110.66      127.28     10.38 o 
  -4   4  15      239.22      240.33     11.36 o 
  -3   4  15       36.97       31.99      6.46 o 
  -2   4  15      396.49      364.84     11.57 o 
  -1   4  15      488.83      495.43     12.97 o 
   0   4  15        4.24        3.46     22.16 o 
   1   4  15      847.84      878.91     29.54 o 
   2   4  15        9.28       33.64     12.81 o 
   3   4  15      201.11      223.59     29.77 o 
   4   4  15       45.15       51.19     12.24 o 
   5   4  15       74.36       79.19      6.60 o 
   6   4  15        1.15       17.03      8.68 o 
   7   4  15        7.72       10.02      9.53 o 
   8   4  15        0.07       14.87     13.85 o 
  -7   5  15      208.64      214.63     21.46 o 
  -6   5  15       31.16       49.64     13.85 o 
  -5   5  15        1.52       -9.52      9.52 o 
  -4   5  15        0.31       -9.11      9.11 o 
  -3   5  15        0.74       -0.81      8.31 o 
  -2   5  15        5.75        5.29      7.95 o 
  -1   5  15        5.63        1.20      5.84 o 
   0   5  15       93.54       88.73     10.39 o 
   1   5  15      185.46      191.01     15.04 o 
   2   5  15        1.84       -0.85     11.99 o 
   3   5  15        0.62       -9.61     12.21 o 
   4   5  15       10.27       17.74      6.97 o 
   5   5  15       25.67       30.09      8.36 o 
   6   5  15      128.68      153.53     11.36 o 
  -5   6  15        0.27        0.07     12.54 o 
  -4   6  15        7.55        1.52     11.52 o 
  -3   6  15       82.91      111.77     12.42 o 
  -2   6  15        2.01        1.31      8.81 o 
  -1   6  15        0.05       10.47      8.32 o 
   0   6  15       64.32       67.99     10.17 o 
   1   6  15       89.80       84.47     11.42 o 
   2   6  15       19.35       22.98     11.07 o 
   3   6  15       68.45       64.76      8.52 o 
   4   6  15       28.48       38.59      8.52 o 
 -10   0  16       26.21       47.43     20.77 o 
  -9   0  16        4.99       10.39     18.00 o 
  -8   0  16        0.11        7.05     11.50 o 
  -7   0  16       22.71       26.27     10.87 o 
  -6   0  16       30.95       46.54     11.94 o 
  -5   0  16        0.40       -5.44      9.08 o 
  -4   0  16      679.10      702.18     15.73 o 
  -3   0  16      750.29      683.14     47.95 o 
  -2   0  16        0.21       -1.85      5.19 o 
  -1   0  16      323.27      318.67     13.42 o 
   0   0  16      118.10      123.52      6.05 o 
   1   0  16       31.95       53.84      4.99 o 
   2   0  16       11.07       24.68      6.22 o 
   3   0  16       26.81       18.88      5.31 o 
   4   0  16        2.56        7.25      5.65 o 
   5   0  16        1.34        2.27      7.95 o 
   6   0  16       32.18       29.35      9.05 o 
   7   0  16       19.36       11.99     12.12 o 
   8   0  16        3.20        9.00     14.54 o 
   9   0  16      337.68      357.95     27.00 o 
  -9   1  16       45.44       59.27     11.06 o 
  -8   1  16       61.45       43.80     12.36 o 
  -7   1  16      198.24      176.60     13.34 o 
  -6   1  16      140.66      157.47     10.75 o 
  -5   1  16        0.06       -4.40      4.40 o 
  -4   1  16      288.12      303.09     10.53 o 
  -3   1  16      379.45      364.86      7.91 o 
  -2   1  16      371.56      401.77      9.02 o 
  -1   1  16      152.24      152.43      5.20 o 
   0   1  16      105.48       92.84      4.61 o 
   1   1  16       11.89       13.03      3.23 o 
   2   1  16      213.78      184.94      6.42 o 
   3   1  16       80.30       96.68      5.22 o 
   4   1  16       23.00       13.11      3.67 o 
   5   1  16       19.21       17.57      5.64 o 
   6   1  16      125.09      112.97      8.52 o 
   7   1  16      481.22      458.70     15.83 o 
   8   1  16       24.45       35.81     10.70 o 
   9   1  16       11.57        7.02     11.09 o 
  -9   2  16       39.81       33.28     13.19 o 
  -8   2  16        3.83       -6.93     12.29 o 
  -7   2  16       25.33       37.80     11.29 o 
  -6   2  16      715.49      690.59     20.28 o 
  -5   2  16      179.48      156.62      9.42 o 
  -4   2  16      307.60      310.48     10.56 o 
  -3   2  16      388.99      352.95      8.79 o 
  -2   2  16      339.70      373.57     10.28 o 
  -1   2  16       13.74       13.38      2.93 o 
   0   2  16      395.23      354.87     10.37 o 
   1   2  16       10.40       20.58      5.30 o 
   2   2  16        0.49        2.82      5.40 o 
   3   2  16       78.62       75.26      6.52 o 
   4   2  16       59.57       67.58      4.66 o 
   5   2  16      510.14      480.39     12.34 o 
   6   2  16       14.47       14.23      8.25 o 
   7   2  16      210.38      201.92     10.48 o 
   8   2  16       26.53       35.81     10.72 o 
   9   2  16        6.74       11.90     11.56 o 
  -9   3  16        9.25       -3.90     13.30 o 
  -8   3  16       85.32       95.15     25.27 o 
  -7   3  16       32.40       29.16     11.72 o 
  -6   3  16       27.85       29.44      9.01 o 
  -5   3  16      220.91      192.71     10.80 o 
  -4   3  16        0.16        4.52     12.97 o 
  -3   3  16       56.13       50.11      6.12 o 
  -2   3  16        0.22       12.87      6.51 o 
  -1   3  16       35.77       36.91     12.29 o 
   0   3  16        3.87        7.96      9.55 o 
   1   3  16       66.92       62.77      6.77 o 
   2   3  16        4.09       13.43      6.76 o 
   3   3  16       48.45       49.29     10.98 o 
   4   3  16       82.32       87.29      8.71 o 
   5   3  16      101.54       95.25      5.90 o 
   6   3  16        0.62        7.56      7.29 o 
   7   3  16       18.92       18.56     11.42 o 
   8   3  16       30.67       31.22     10.89 o 
  -8   4  16        0.00       -4.15     17.31 o 
  -7   4  16      141.35      167.56     14.78 o 
  -6   4  16        0.79       -4.70     11.23 o 
  -5   4  16      122.16       99.56     10.02 o 
  -4   4  16        0.35        1.32      7.98 o 
  -3   4  16       48.55       64.20     10.40 o 
  -2   4  16      218.15      198.88      9.29 o 
  -1   4  16        0.93       -3.25      5.04 o 
   0   4  16      241.78      269.35     15.23 o 
   1   4  16        4.14       -3.52     10.76 o 
   2   4  16       10.34       12.29     11.01 o 
   3   4  16       15.33       15.80     11.23 o 
   4   4  16        7.67       15.23     16.27 o 
   5   4  16       12.11       17.51      5.63 o 
   6   4  16        3.94       16.51      8.53 o 
   7   4  16       29.63       25.75      9.80 o 
  -6   5  16       10.38       18.35     15.23 o 
  -5   5  16       82.25       92.67     12.21 o 
  -4   5  16       36.88       53.47      9.76 o 
  -3   5  16        3.36       -1.50      8.38 o 
  -2   5  16        2.94       -7.50      7.69 o 
  -1   5  16       84.15       72.65      6.29 o 
   0   5  16       95.27      102.34     13.46 o 
   1   5  16       75.64       69.08     13.05 o 
   2   5  16       41.91       52.29     13.08 o 
   3   5  16      172.85      225.02     22.85 o 
   4   5  16        8.36       13.15     17.66 o 
   5   5  16       16.45       26.31     18.35 o 
   6   5  16       26.66       22.06      8.91 o 
  -4   6  16       28.70       30.55     11.90 o 
  -3   6  16       82.26       94.10     12.11 o 
  -2   6  16        1.43       -2.87      8.79 o 
  -1   6  16       55.34       59.77      9.08 o 
   0   6  16        1.28       -1.02     13.87 o 
   1   6  16       34.43       51.23     19.39 o 
   2   6  16       10.12       28.73     19.04 o 
   3   6  16        1.56       24.23     19.73 o 
   4   6  16       18.79       29.43     20.08 o 
  -9   1  17       29.06       47.74     14.04 o 
  -8   1  17       31.14       21.12     15.58 o 
  -7   1  17       24.09        7.23     10.63 o 
  -6   1  17       20.75       21.44      7.51 o 
  -5   1  17      163.83      162.55      6.97 o 
  -4   1  17      394.38      388.20      8.95 o 
  -3   1  17      254.33      273.56      7.81 o 
  -2   1  17       20.67       27.83      5.13 o 
  -1   1  17        0.01       -1.58      3.95 o 
   0   1  17      238.66      248.07      7.98 o 
   1   1  17      122.05      113.53      4.49 o 
   2   1  17      205.80      202.23      6.19 o 
   3   1  17        7.93        9.18      4.08 o 
   4   1  17       24.44       22.53      5.70 o 
   5   1  17       20.83       29.25      5.79 o 
   6   1  17       16.71       18.74      9.56 o 
   7   1  17      125.11      114.20      9.15 o 
   8   1  17        0.03        2.30     10.55 o 
   9   1  17       91.07      113.33     13.05 o 
  -9   2  17       21.37       24.68     13.19 o 
  -8   2  17        8.76        9.67     15.92 o 
  -7   2  17      766.14      773.86     26.63 o 
  -6   2  17       16.60       20.88     10.05 o 
  -5   2  17      127.66       99.88      8.70 o 
  -4   2  17       47.54       43.24      6.58 o 
  -3   2  17      176.38      191.99      7.52 o 
  -2   2  17        7.28        8.70      4.70 o 
  -1   2  17       47.35       47.45      5.63 o 
   0   2  17     1158.12     1166.94     22.35 o 
   1   2  17        4.59       -5.04      5.29 o 
   2   2  17        4.65        0.63      5.63 o 
   3   2  17       86.83       87.31      7.58 o 
   4   2  17       13.41        9.06      4.35 o 
   5   2  17       73.26       73.24      5.83 o 
   6   2  17       56.15       56.77      7.92 o 
   7   2  17       91.90       79.51     10.37 o 
   8   2  17        2.14       -1.72     10.11 o 
   9   2  17        6.69       22.38     11.30 o 
  -8   3  17       13.68        0.94     12.46 o 
  -7   3  17       28.61       40.23     11.78 o 
  -6   3  17        5.26        3.20     10.39 o 
  -5   3  17       42.79       42.72      8.60 o 
  -4   3  17      295.73      302.45     12.53 o 
  -3   3  17      259.08      283.39     14.49 o 
  -2   3  17      437.66      414.80     15.19 o 
  -1   3  17      144.02      137.14     15.23 o 
   0   3  17       10.23       25.00     11.08 o 
   1   3  17       25.71       30.14      6.65 o 
   2   3  17        2.58        7.78      6.84 o 
   3   3  17      340.58      331.55     20.50 o 
   4   3  17       20.32       13.02      9.65 o 
   5   3  17       52.05       50.39      5.29 o 
   6   3  17       36.79       49.01     11.96 o 
   7   3  17       23.89       19.74      9.59 o 
   8   3  17        3.87        2.80     14.19 o 
  -7   4  17      207.04      227.09     16.96 o 
  -6   4  17       23.00       25.12     11.30 o 
  -5   4  17      238.21      236.08     13.13 o 
  -4   4  17       53.83       56.41      8.69 o 
  -3   4  17      280.35      274.11     13.15 o 
  -2   4  17       47.52       34.65      5.82 o 
  -1   4  17        0.87       -4.30      5.63 o 
   0   4  17      367.93      410.15     29.43 o 
   1   4  17      218.85      201.43     20.94 o 
   2   4  17        9.77        1.27     11.12 o 
   3   4  17        1.20       10.04     15.92 o 
   4   4  17       73.30       43.96     16.96 o 
   5   4  17       10.02       28.39     17.66 o 
   6   4  17        0.04       -8.65      8.65 o 
   7   4  17       19.59       16.40      9.62 o 
  -6   5  17       10.71       14.54     15.23 o 
  -5   5  17      349.66      413.77     42.06 o 
  -4   5  17        5.10        3.32      9.27 o 
  -3   5  17        2.38       23.29     14.38 o 
  -2   5  17       14.42       16.78      7.87 o 
  -1   5  17        4.01        5.15      5.29 o 
   0   5  17      139.57      135.85     14.31 o 
   1   5  17      146.14      175.86     15.29 o 
   2   5  17      168.13      119.09     19.73 o 
   3   5  17       83.57       54.70     18.69 o 
   4   5  17        2.93        4.15     18.00 o 
   5   5  17       18.63       21.46     18.35 o 
   6   5  17       21.42       39.44     18.00 o 
  -4   6  17        0.71      -13.50     13.50 o 
  -3   6  17        0.37      -10.39     12.46 o 
  -2   6  17       33.23       43.87     10.11 o 
  -1   6  17       32.96       48.04      9.15 o 
   0   6  17       11.29       17.66     19.04 o 
   1   6  17       18.37       20.08     19.39 o 
   2   6  17       63.11       77.54     20.42 o 
   3   6  17       78.95      113.20     21.81 o 
   4   6  17       11.78       12.46     20.08 o 
  -9   0  18        0.85      -16.96     17.66 o 
  -8   0  18       19.45       11.23     15.75 o 
  -7   0  18      242.23      254.14     14.93 o 
  -6   0  18        1.95       -3.12     13.85 o 
  -5   0  18      260.44      229.69     22.50 o 
  -4   0  18      223.53      236.08     11.86 o 
  -3   0  18     1079.09     1016.85     28.64 o 
  -2   0  18     2754.88     2778.83     83.15 o 
  -1   0  18     1518.33     1545.02     36.56 o 
   0   0  18      427.62      403.65     19.17 o 
   1   0  18      331.07      334.23     13.18 o 
   2   0  18      639.97      674.25     27.64 o 
   3   0  18      128.29      118.73      6.65 o 
   4   0  18      560.81      544.66     18.35 o 
   5   0  18        0.48        9.00     11.42 o 
   6   0  18        2.81       -8.69      8.69 o 
   7   0  18       29.85       21.81     13.85 o 
   8   0  18       71.49       50.54     15.58 o 
   9   0  18      326.61      380.45     27.35 o 
  -9   1  18        4.00       23.41     10.89 o 
  -8   1  18        1.68       -9.83     11.74 o 
  -7   1  18       43.27       38.23     11.25 o 
  -6   1  18        2.20       15.20      7.65 o 
  -5   1  18      704.84      679.76     15.62 o 
  -4   1  18      511.11      469.70     11.74 o 
  -3   1  18       10.79       10.20      4.47 o 
  -2   1  18      148.89      162.76      5.39 o 
  -1   1  18      510.30      466.79     13.64 o 
   0   1  18      251.15      261.86      9.85 o 
   1   1  18      457.66      469.86     15.73 o 
   2   1  18      395.04      404.98      9.45 o 
   3   1  18        4.81        2.97      4.44 o 
   4   1  18        4.60        2.35      4.93 o 
   5   1  18       87.78       86.84      6.38 o 
   6   1  18        9.11       14.92      8.74 o 
   7   1  18        4.54       -1.36     13.85 o 
   8   1  18       21.33       28.56     10.70 o 
   9   1  18       64.61       77.98     12.52 o 
  -9   2  18        0.31       19.58     13.16 o 
  -8   2  18        0.00       10.81     12.10 o 
  -7   2  18      239.10      222.94     14.59 o 
  -6   2  18      127.35      109.63     30.12 o 
  -5   2  18        5.77       10.83      9.52 o 
  -4   2  18       32.09       23.66      7.53 o 
  -3   2  18        8.44       10.10      5.67 o 
  -2   2  18       31.83       30.80      5.16 o 
  -1   2  18      458.08      428.64      8.62 o 
   0   2  18       11.01       13.72      5.78 o 
   1   2  18       20.00       21.73      5.39 o 
   2   2  18        0.00        2.77      6.41 o 
   3   2  18        0.50        1.34      8.07 o 
   4   2  18        0.00        1.43      5.25 o 
   5   2  18       74.99       90.31      6.01 o 
   6   2  18        1.05       10.02      7.75 o 
   7   2  18       53.17       60.98     10.37 o 
   8   2  18       30.35       28.79     17.83 o 
  -8   3  18       37.81       46.32     13.36 o 
  -7   3  18       36.09       17.61     16.10 o 
  -6   3  18        0.09        7.34     25.62 o 
  -5   3  18       46.61       37.32     10.22 o 
  -4   3  18       31.72       11.78      7.68 o 
  -3   3  18      809.92      759.95     24.18 o 
  -2   3  18      103.52      107.54      6.10 o 
  -1   3  18      195.51      181.69     12.84 o 
   0   3  18       82.28       75.44     11.14 o 
   1   3  18        2.73       -1.10      6.37 o 
   2   3  18        5.55       -1.47      6.97 o 
   3   3  18      121.04       94.28     10.06 o 
   4   3  18        6.01        5.99      9.48 o 
   5   3  18        1.96        8.41      5.52 o 
   6   3  18       53.45       59.93      7.64 o 
   7   3  18       26.24       30.46      9.43 o 
   8   3  18        1.45        9.94     10.43 o 
  -7   4  18       48.65       71.88     13.22 o 
  -6   4  18        1.95      -20.87     24.93 o 
  -5   4  18        7.79       15.34     10.30 o 
  -4   4  18        2.84        4.33     17.26 o 
  -3   4  18       53.48       46.62     11.86 o 
  -2   4  18      131.00      131.08      8.19 o 
  -1   4  18        0.41      -15.75     15.75 o 
   0   4  18       81.21       91.64     12.59 o 
   1   4  18        8.85        9.51     12.12 o 
   2   4  18       11.19       -2.42     15.58 o 
   3   4  18       33.34       71.31     17.66 o 
   4   4  18       28.50       43.62     16.96 o 
   5   4  18       14.89        2.08     17.31 o 
   6   4  18       18.81       13.69      7.59 o 
   7   4  18        9.17       34.13      9.19 o 
  -6   5  18        5.10       -3.12     14.89 o 
  -5   5  18       32.49       31.23     13.33 o 
  -4   5  18        4.72        1.49     10.57 o 
  -3   5  18       19.93       20.15      9.65 o 
  -2   5  18        4.39       16.17      8.46 o 
  -1   5  18        0.04        0.00     16.96 o 
   0   5  18       94.42       99.35     19.39 o 
   1   5  18       69.47       57.12     18.35 o 
   2   5  18      104.20      105.59     19.73 o 
   3   5  18       31.79       28.39     18.35 o 
   4   5  18        3.51       -3.46     18.00 o 
   5   5  18       14.04       36.70     19.39 o 
  -3   6  18       42.71       40.16     13.15 o 
  -2   6  18        1.52       -3.46      9.12 o 
  -1   6  18       35.61       37.39     19.73 o 
   0   6  18        0.02       25.62     19.73 o 
   1   6  18        0.20       32.54     19.73 o 
   2   6  18       48.01       70.97     20.42 o 
   3   6  18       30.73       22.85     20.42 o 
  -9   1  19        5.40       23.37     10.98 o 
  -8   1  19        0.89       16.18     12.23 o 
  -7   1  19        5.82        3.10     10.74 o 
  -6   1  19       30.08       37.65      7.82 o 
  -5   1  19     1184.29     1148.26     22.50 o 
  -4   1  19       73.66       80.47      6.09 o 
  -3   1  19      266.93      244.38     13.29 o 
  -2   1  19      259.99      258.71      7.63 o 
  -1   1  19      480.83      485.43     13.99 o 
   0   1  19      946.48      957.72     16.91 o 
   1   1  19        7.03        3.49      4.05 o 
   2   1  19      574.86      613.36     13.13 o 
   3   1  19       49.79       48.96      4.91 o 
   4   1  19       87.59       92.69      5.78 o 
   5   1  19        2.01        6.70      5.58 o 
   6   1  19       59.33       70.60      8.09 o 
   7   1  19       51.67       42.44     10.14 o 
   8   1  19        0.42       16.31     10.55 o 
  -8   2  19        0.14        6.02     12.17 o 
  -7   2  19        9.90       13.70     21.64 o 
  -6   2  19       61.72       50.95     10.73 o 
  -5   2  19      142.66      140.07     11.38 o 
  -4   2  19        9.38       10.02      8.56 o 
  -3   2  19        3.59        6.58      5.64 o 
  -2   2  19      119.81      109.80      6.12 o 
  -1   2  19      663.91      641.32     20.09 o 
   0   2  19       63.89       73.95      6.40 o 
   1   2  19      588.66      564.55     15.48 o 
   2   2  19       18.69       10.68      7.80 o 
   3   2  19      136.90      128.44     12.29 o 
   4   2  19        9.85        8.49      9.26 o 
   5   2  19      110.28      109.89     10.49 o 
   6   2  19        7.59       12.27      7.55 o 
   7   2  19        0.53        9.62      9.35 o 
   8   2  19       15.10       15.92     10.44 o 
  -8   3  19        0.59        9.98     15.41 o 
  -7   3  19       12.14        2.64     15.23 o 
  -6   3  19        0.56       -0.65     10.56 o 
  -5   3  19       45.37       50.15     10.18 o 
  -4   3  19       39.91       22.80      9.35 o 
  -3   3  19        0.10        1.35      5.82 o 
  -2   3  19       16.01       12.08      5.25 o 
  -1   3  19      342.69      298.72     15.58 o 
   0   3  19        4.03       -3.43     10.16 o 
   1   3  19        3.70        9.54      7.39 o 
   2   3  19      122.95      127.28     16.44 o 
   3   3  19       15.95        8.09      8.89 o 
   4   3  19        0.67       11.06      9.87 o 
   5   3  19       29.46       29.33     23.19 o 
   6   3  19       23.17       10.28      6.64 o 
   7   3  19        0.17        1.00     13.67 o 
  -7   4  19       19.25       20.01     12.48 o 
  -6   4  19       57.20       67.35     12.14 o 
  -5   4  19        9.64        0.02     10.25 o 
  -4   4  19       40.50       37.59      9.59 o 
  -3   4  19      428.23      376.80     30.12 o 
  -2   4  19      114.31      113.66     18.14 o 
  -1   4  19       87.47       75.12     16.96 o 
   0   4  19       39.13       55.74     16.96 o 
   1   4  19       15.76       23.54     15.92 o 
   2   4  19       81.31       72.01     17.66 o 
   3   4  19      112.04      115.62     18.69 o 
   4   4  19       19.53       20.77     16.96 o 
   5   4  19        0.34      -10.73     16.62 o 
   6   4  19        2.77       -1.38     18.35 o 
  -5   5  19      171.08      190.22     32.37 o 
  -4   5  19       15.97       10.45     17.48 o 
  -3   5  19        0.41        1.75      9.22 o 
  -2   5  19       19.52       23.54      8.05 o 
  -1   5  19       21.97       29.77     17.66 o 
   0   5  19       74.07      130.16     20.42 o 
   1   5  19       61.17       28.39     18.00 o 
   2   5  19      129.16      146.43     21.12 o 
   3   5  19        0.21       27.35     18.69 o 
   4   5  19        0.50      -16.27     18.00 o 
   5   5  19        1.34       29.77     19.39 o 
  -2   6  19       20.29       30.61      9.26 o 
  -1   6  19        7.90       -1.73     19.39 o 
   0   6  19        3.28       17.31     19.39 o 
   1   6  19       10.09       13.15     19.73 o 
   2   6  19       19.13       -2.08     19.04 o 
  -9   0  20       33.48       81.35     20.42 o 
  -8   0  20        0.70        8.24     12.12 o 
  -7   0  20        0.19       14.12     10.87 o 
  -6   0  20        4.75       -5.89     14.19 o 
  -5   0  20       75.05       91.05     15.23 o 
  -4   0  20       10.63        9.69     12.46 o 
  -3   0  20     4024.04     3559.09    122.20 o 
  -2   0  20      592.19      603.66     20.70 o 
  -1   0  20      333.27      294.80     11.96 o 
   0   0  20      228.21      215.14      8.12 o 
   1   0  20      440.47      456.56     32.37 o 
   2   0  20       38.56       37.56     10.04 o 
   3   0  20      809.65      754.19     22.14 o 
   4   0  20      726.03      684.75     29.43 o 
   5   0  20        0.37        3.12     11.08 o 
   6   0  20       10.92       13.21      8.93 o 
   7   0  20       23.95       14.54     14.19 o 
   8   0  20        0.85       11.42     15.23 o 
  -8   1  20       14.63       12.23     12.23 o 
  -7   1  20        4.66        7.22     11.01 o 
  -6   1  20        4.70        0.79      8.08 o 
  -5   1  20        1.29       -4.79      6.17 o 
  -4   1  20       15.98       12.92      8.77 o 
  -3   1  20       47.26       54.47      7.06 o 
  -2   1  20        0.72        3.98      7.30 o 
  -1   1  20      856.77      773.76     18.47 o 
   0   1  20      182.86      193.23      7.06 o 
   1   1  20     1199.31     1164.67     33.08 o 
   2   1  20        1.51        5.27      4.26 o 
   3   1  20       18.78       14.28      5.08 o 
   4   1  20       73.04       81.94      5.69 o 
   5   1  20        8.49        8.48      6.62 o 
   6   1  20      115.94      108.71      8.81 o 
   7   1  20       74.01       79.53     10.64 o 
   8   1  20        0.44       13.34     10.70 o 
  -8   2  20       12.66       -4.18     12.17 o 
  -7   2  20       43.60       40.96     11.88 o 
  -6   2  20        0.99        2.50     10.30 o 
  -5   2  20       52.09       48.81      9.98 o 
  -4   2  20       68.66       75.56      9.54 o 
  -3   2  20        1.87        5.54      6.35 o 
  -2   2  20        0.03       -1.89      5.57 o 
  -1   2  20      292.44      247.89      8.99 o 
   0   2  20      193.35      188.85     16.96 o 
   1   2  20      820.79      754.55     22.02 o 
   2   2  20      464.78      464.86     16.88 o 
   3   2  20      121.03      104.99     10.14 o 
   4   2  20        0.89       -1.55      8.87 o 
   5   2  20       26.27       24.27      5.12 o 
   6   2  20       23.67       27.10      7.38 o 
   7   2  20       20.68       29.87      9.87 o 
   8   2  20       60.03       75.56     11.20 o 
  -7   3  20        6.17       -2.17     11.81 o 
  -6   3  20        1.17        7.09     10.72 o 
  -5   3  20       15.72        3.10      9.67 o 
  -4   3  20      127.41      123.58     10.69 o 
  -3   3  20        0.00       -1.02      6.40 o 
  -2   3  20       27.81       22.21      5.51 o 
  -1   3  20      351.59      319.18     24.93 o 
   0   3  20        4.00        0.35     14.89 o 
   1   3  20        8.04       13.10      7.44 o 
   2   3  20       19.45       12.37      7.92 o 
   3   3  20       43.61       54.90     13.67 o 
   4   3  20        0.05      -10.44     15.92 o 
   5   3  20        0.83       -7.34     10.14 o 
   6   3  20        3.11        9.35     16.96 o 
   7   3  20        3.32       15.49     12.98 o 
  -6   4  20        2.53      -10.76     10.76 o 
  -5   4  20        4.50        6.66     10.50 o 
  -4   4  20       44.38       55.14      9.91 o 
  -3   4  20        1.15        9.46      8.65 o 
  -2   4  20        1.60       -3.69      5.46 o 
  -1   4  20       48.50       52.27     16.96 o 
   0   4  20        1.30      -10.04     15.92 o 
   1   4  20        0.49        3.12     15.92 o 
   2   4  20        6.98       14.54     16.27 o 
   3   4  20       44.97       39.46     17.31 o 
   4   4  20        3.94       28.04     17.66 o 
   5   4  20       17.26       20.77     17.66 o 
   6   4  20        1.27       10.73     18.69 o 
  -5   5  20       36.52       66.92     13.50 o 
  -4   5  20       38.89       29.75     10.80 o 
  -3   5  20        0.30       12.31      9.26 o 
  -2   5  20        0.05      -13.50     17.66 o 
  -1   5  20       55.38       81.01     19.39 o 
   0   5  20       21.85       27.00     18.00 o 
   1   5  20       17.63       24.93     18.00 o 
   2   5  20       14.36        3.81     17.66 o 
   3   5  20        0.02       26.31     18.69 o 
   4   5  20        9.14       10.73     18.69 o 
  -1   6  20        4.30        9.69     19.73 o 
   0   6  20        3.15        6.23     19.39 o 
   1   6  20        3.10        4.15     19.73 o 
  -8   1  21       59.13       72.44     13.33 o 
  -7   1  21       41.04       24.89     11.50 o 
  -6   1  21        3.77        6.42      8.28 o 
  -5   1  21       13.68       14.59      7.75 o 
  -4   1  21        6.18       18.60      8.87 o 
  -3   1  21      304.48      289.23     14.44 o 
  -2   1  21       29.74       44.80      6.45 o 
  -1   1  21      589.57      570.79     15.17 o 
   0   1  21      275.47      293.33     14.66 o 
   1   1  21      514.99      515.15     16.15 o 
   2   1  21      149.57      148.18      6.43 o 
   3   1  21      868.05      840.72     41.82 o 
   4   1  21        6.82        1.77      4.95 o 
   5   1  21      107.26      107.78      7.79 o 
   6   1  21       46.55       44.72     10.54 o 
   7   1  21        9.54       17.74      9.61 o 
   8   1  21        5.16        0.05     10.45 o 
  -8   2  21       28.44       31.04     12.77 o 
  -7   2  21        0.32       13.56     11.63 o 
  -6   2  21       20.34       19.06     24.23 o 
  -5   2  21       23.25       42.40     10.06 o 
  -4   2  21        0.07       -1.70      8.71 o 
  -3   2  21      196.37      189.10     10.95 o 
  -2   2  21       47.63       39.33      6.05 o 
  -1   2  21       82.91       74.77      4.84 o 
   0   2  21       35.25       35.98     11.42 o 
   1   2  21        0.10        5.96      9.69 o 
   2   2  21      289.08      297.65     14.14 o 
   3   2  21      111.88      106.08     10.05 o 
   4   2  21       23.72       24.36     18.00 o 
   5   2  21       16.20       18.45      4.86 o 
   6   2  21       78.53       79.07      8.86 o 
   7   2  21        6.20       12.39      9.22 o 
  -7   3  21        6.26      -10.19     19.21 o 
  -6   3  21        6.49        4.80     10.72 o 
  -5   3  21        0.91        3.88      9.73 o 
  -4   3  21        0.38        5.77      8.96 o 
  -3   3  21       19.58       23.32      8.06 o 
  -2   3  21      200.84      232.90     10.46 o 
  -1   3  21      138.41      144.36     18.00 o 
   0   3  21       62.71       73.39     16.27 o 
   1   3  21       16.58       37.73     15.23 o 
   2   3  21       18.14       24.00      8.52 o 
   3   3  21        0.82       10.51      9.03 o 
   4   3  21      245.99      258.80     37.56 o 
   5   3  21      257.55      278.10     14.98 o 
   6   3  21       18.25       13.50     16.96 o 
   7   3  21        0.10       14.43     13.33 o 
  -6   4  21       11.15        6.79     11.52 o 
  -5   4  21        4.43       -8.83     10.31 o 
  -4   4  21        3.61        0.79      9.17 o 
  -3   4  21        4.29       -5.29      9.00 o 
  -2   4  21      127.45      118.05     19.39 o 
  -1   4  21       13.73       13.15     16.62 o 
   0   4  21        3.97        0.69     15.92 o 
   1   4  21        5.08       41.54     16.96 o 
   2   4  21       14.49       19.73     16.62 o 
   3   4  21        8.02       21.46     16.96 o 
   4   4  21       26.93       18.00     17.31 o 
   5   4  21       30.68       55.04     18.35 o 
   6   4  21        4.74       24.23     18.69 o 
  -4   5  21        8.10        8.55     18.52 o 
  -3   5  21        5.47        2.71      8.81 o 
  -2   5  21       15.93        3.12     18.35 o 
  -1   5  21       13.32       21.81     18.00 o 
   0   5  21       37.25       40.50     18.69 o 
   1   5  21        5.79       18.35     18.35 o 
   2   5  21       13.40       20.77     18.00 o 
   3   5  21        1.01        7.96     18.35 o 
   4   5  21       17.52        9.35     19.04 o 
  -8   0  22       11.20       28.38     12.59 o 
  -7   0  22       52.45       43.70     12.10 o 
  -6   0  22        4.39        3.81     14.54 o 
  -5   0  22       13.57       16.96     13.85 o 
  -4   0  22       39.01       28.73     13.15 o 
  -3   0  22       38.40       43.96     12.46 o 
  -2   0  22       58.83       80.66     12.46 o 
  -1   0  22      790.98      773.54     23.65 o 
   0   0  22       18.89       33.85      8.48 o 
   1   0  22      111.03      118.65      9.52 o 
   2   0  22       80.08       80.51      8.20 o 
   3   0  22     1043.76      989.73     38.43 o 
   4   0  22       83.18       72.35     11.77 o 
   5   0  22      915.97      815.60     34.27 o 
   6   0  22       17.85       45.70     12.81 o 
   7   0  22       28.48       34.27     14.19 o 
  -8   1  22       36.58       48.80     13.08 o 
  -7   1  22       13.94       17.02     14.89 o 
  -6   1  22        0.34       -5.58     11.51 o 
  -5   1  22       54.27       62.55      8.34 o 
  -4   1  22        3.02      -12.12     12.12 o 
  -3   1  22        7.95        9.93     11.25 o 
  -2   1  22       29.01       31.28      6.45 o 
  -1   1  22      630.98      580.91     18.12 o 
   0   1  22       39.46       33.50      5.49 o 
   1   1  22      180.91      183.74      8.15 o 
   2   1  22       50.00       36.58      5.08 o 
   3   1  22      243.97      245.15      9.53 o 
   4   1  22        1.34        5.56      6.35 o 
   5   1  22      114.64      107.87      9.58 o 
   6   1  22       30.12       34.32      8.73 o 
   7   1  22       10.46        7.34      9.65 o 
  -7   2  22       43.22       68.67     16.27 o 
  -6   2  22       28.48       43.68     10.98 o 
  -5   2  22       39.36       47.81     10.14 o 
  -4   2  22        5.23        6.84      8.71 o 
  -3   2  22        4.33        5.81      7.86 o 
  -2   2  22       18.07       34.75      9.33 o 
  -1   2  22        0.56       -4.67      4.67 o 
   0   2  22      146.76      127.96     24.93 o 
   1   2  22     1177.14     1127.23     30.02 o 
   2   2  22       51.19       42.09      8.81 o 
   3   2  22       33.06       37.82      9.52 o 
   4   2  22       14.64       -1.02      9.12 o 
   5   2  22       34.53       63.25     10.60 o 
   6   2  22        2.67       -2.56      8.31 o 
   7   2  22        5.01        0.52      9.01 o 
  -7   3  22        0.24      -11.81     11.81 o 
  -6   3  22       39.20       22.75     18.87 o 
  -5   3  22       54.16       58.76     11.60 o 
  -4   3  22        0.65        1.97      8.75 o 
  -3   3  22        5.80        5.21      7.84 o 
  -2   3  22        0.83       -4.10      6.03 o 
  -1   3  22       63.50       73.04     16.27 o 
   0   3  22       74.68       46.73     15.92 o 
   1   3  22       29.40       -2.77     14.89 o 
   2   3  22       13.30       14.89     14.89 o 
   3   3  22      120.16      112.85     17.66 o 
   4   3  22      112.91      110.22     21.12 o 
   5   3  22        4.27       -2.77     20.08 o 
   6   3  22        0.45       -4.85     17.31 o 
  -5   4  22        0.62       -7.63     17.48 o 
  -4   4  22        5.39       -2.06      9.22 o 
  -3   4  22       13.40       25.37     15.92 o 
  -2   4  22        0.51        8.65     16.96 o 
  -1   4  22        0.97       16.96     16.62 o 
   0   4  22        0.63      -15.92     15.92 o 
   1   4  22        0.62       18.69     16.62 o 
   2   4  22        1.13        3.46     16.62 o 
   3   4  22       20.84       19.73     17.31 o 
   4   4  22       32.17       41.54     18.69 o 
   5   4  22        0.08       24.23     18.35 o 
  -3   5  22        4.79        5.54      8.36 o 
  -2   5  22       19.10        1.73     18.69 o 
  -1   5  22        0.29        5.89     18.00 o 
   0   5  22        8.50       37.39     18.69 o 
   1   5  22       57.82       84.81     20.42 o 
   2   5  22       22.20       60.24     19.39 o 
   3   5  22        1.10       13.15     18.69 o 
  -7   1  23       38.98       52.34     12.21 o 
  -6   1  23        0.26       -0.43     10.20 o 
  -5   1  23        2.27       -0.41      7.73 o 
  -4   1  23        9.14        4.75      9.12 o 
  -3   1  23        3.46       -3.17      8.15 o 
  -2   1  23       29.01       25.79      7.90 o 
  -1   1  23        0.61        1.21      5.77 o 
   0   1  23       85.89       99.33      8.81 o 
   1   1  23       54.32       55.37      7.99 o 
   2   1  23       60.15       57.55      5.43 o 
   3   1  23       57.88       55.57      6.70 o 
   4   1  23        2.47       -6.08      6.08 o 
   5   1  23      268.84      243.17     10.19 o 
   6   1  23        9.35       17.44      8.56 o 
   7   1  23       86.74       86.69     10.23 o 
  -7   2  23        0.25       -8.67     11.31 o 
  -6   2  23       88.15      100.83     16.96 o 
  -5   2  23       43.59       59.65     10.47 o 
  -4   2  23        2.74        1.73      8.84 o 
  -3   2  23       14.37       11.86      8.12 o 
  -2   2  23        7.44        4.09      5.73 o 
  -1   2  23       10.57       -1.04     13.50 o 
   0   2  23       43.91       22.16     13.85 o 
   1   2  23      308.04      279.77     13.69 o 
   2   2  23      137.76      131.11      9.89 o 
   3   2  23       81.58       96.37     10.20 o 
   4   2  23       62.43       56.57     10.10 o 
   5   2  23       15.12        4.93     10.21 o 
   6   2  23        2.25       10.17      7.60 o 
   7   2  23      144.73      129.13     19.39 o 
  -6   3  23        4.15       -6.36     21.64 o 
  -5   3  23       12.75       21.24     16.44 o 
  -4   3  23      102.94      108.93     10.43 o 
  -3   3  23        4.44       -7.22      7.64 o 
  -2   3  23       35.91       42.93     15.92 o 
  -1   3  23        0.03      -14.54     14.54 o 
   0   3  23       13.42        5.54     15.23 o 
   1   3  23       58.14       64.74     16.62 o 
   2   3  23        0.79        6.58     14.89 o 
   3   3  23      230.59      230.90     20.77 o 
   4   3  23       85.53       83.08     17.66 o 
   5   3  23        7.35       11.08     16.62 o 
   6   3  23       14.83        5.19     17.31 o 
  -5   4  23        0.12       -8.74     10.48 o 
  -4   4  23       61.31       46.43     10.06 o 
  -3   4  23        8.30       11.37      8.57 o 
  -2   4  23        8.77       18.00     17.31 o 
  -1   4  23       11.13      -14.19     16.27 o 
   0   4  23       78.78       95.20     18.69 o 
   1   4  23       28.06       29.08     17.66 o 
   2   4  23        1.53        4.15     16.62 o 
   3   4  23        0.57       -3.46     16.96 o 
   4   4  23       19.70       35.31     18.35 o 
   5   4  23       43.68       61.62     19.73 o 
  -3   5  23       11.43       -2.08     19.04 o 
  -2   5  23        5.54       14.54     19.39 o 
  -1   5  23        1.34       -4.50     18.00 o 
   0   5  23        3.55        3.12     18.00 o 
   1   5  23       10.35       15.92     18.69 o 
   2   5  23       23.17       23.54     18.69 o 
  -7   0  24        3.09       -3.31     11.74 o 
  -6   0  24       39.70       49.85     15.92 o 
  -5   0  24      176.76      186.25     18.35 o 
  -4   0  24        0.02      -10.04     12.81 o 
  -3   0  24      185.77      151.97     15.58 o 
  -2   0  24       91.66       73.74     12.81 o 
  -1   0  24        1.15       -1.04     11.08 o 
   0   0  24        1.26       13.85     10.73 o 
   1   0  24       23.21       29.77     10.73 o 
   2   0  24      118.60      129.13     12.81 o 
   3   0  24       77.66       49.85     11.08 o 
   4   0  24       93.57      100.39     12.46 o 
   5   0  24      345.18      318.49     20.42 o 
   6   0  24        0.02      -12.12     12.12 o 
   7   0  24       48.52       49.16     14.54 o 
  -7   1  24       10.50        6.66     11.74 o 
  -6   1  24       21.34       18.30     17.14 o 
  -5   1  24       58.74       57.42      8.30 o 
  -4   1  24        9.55        5.78      9.22 o 
  -3   1  24        0.63       -8.32      8.32 o 
  -2   1  24        2.85        0.37      7.65 o 
  -1   1  24      110.82      123.45     13.84 o 
   0   1  24       16.42        8.90      5.98 o 
   1   1  24       82.44       65.63      5.72 o 
   2   1  24       18.00       17.42      5.01 o 
   3   1  24       33.80       32.48      5.45 o 
   4   1  24       41.83       37.80      7.16 o 
   5   1  24        6.40       19.62      6.75 o 
   6   1  24       12.81       19.65      8.56 o 
   7   1  24      122.10      122.55     18.00 o 
  -6   2  24       89.96       96.87     12.23 o 
  -5   2  24       72.33       76.40     10.80 o 
  -4   2  24        0.03       -5.59      8.84 o 
  -3   2  24       14.65        6.16      8.07 o 
  -2   2  24       17.66       12.85      5.86 o 
  -1   2  24       11.24       29.77     14.54 o 
   0   2  24       69.19       52.97     14.54 o 
   1   2  24        2.24      -13.15     13.15 o 
   2   2  24       65.76       60.91      9.31 o 
   3   2  24      157.07      161.28     11.53 o 
   4   2  24       10.42       13.89      9.89 o 
   5   2  24        2.19        8.71     16.27 o 
   6   2  24        5.49        3.81     15.58 o 
  -6   3  24        9.88        8.68     10.82 o 
  -5   3  24       18.91       22.71     10.37 o 
  -4   3  24       11.11       16.62     16.62 o 
  -3   3  24       46.14       42.31      8.42 o 
  -2   3  24       24.45       37.73     16.27 o 
  -1   3  24        0.40      -10.04     15.23 o 
   0   3  24        0.19      -14.54     14.54 o 
   1   3  24        0.32        2.08     15.58 o 
   2   3  24       35.40       24.93     15.58 o 
   3   3  24      228.51      241.63     21.46 o 
   4   3  24        8.33       27.00     16.62 o 
   5   3  24        5.80       -6.23     16.62 o 
  -4   4  24        5.86       16.27     11.77 o 
  -3   4  24       28.81       36.12      8.64 o 
  -2   4  24        5.18       -5.89     16.96 o 
  -1   4  24       12.68        4.15     17.31 o 
   0   4  24       27.63       31.85     17.31 o 
   1   4  24        2.21       22.85     17.31 o 
   2   4  24        0.93       14.89     17.31 o 
   3   4  24       83.16       98.32     19.39 o 
   4   4  24       29.91       69.93     19.39 o 
  -1   5  24        0.03       13.50     19.04 o 
   0   5  24        4.59        4.85     18.69 o 
   1   5  24       15.65       -0.35     19.04 o 
  -6   1  25        3.52       16.88     11.04 o 
  -5   1  25        1.48        0.78      7.85 o 
  -4   1  25       45.10       46.00     10.35 o 
  -3   1  25      237.72      259.67     18.69 o 
  -2   1  25        3.93        9.55      7.98 o 
  -1   1  25       27.19       36.22      7.80 o 
   0   1  25        0.17        1.96      5.58 o 
   1   1  25       29.87       31.00      5.40 o 
   2   1  25        2.58        7.95      6.50 o 
   3   1  25       20.31       14.53      4.93 o 
   4   1  25       91.94       90.81      7.22 o 
   5   1  25        0.07        8.69      7.62 o 
   6   1  25        5.48        9.78      8.13 o 
  -6   2  25        0.24       -4.20     10.55 o 
  -5   2  25       47.73       28.04     10.21 o 
  -4   2  25        2.18       13.41     11.42 o 
  -3   2  25       11.30       10.78     15.41 o 
  -2   2  25       30.14       27.66      7.48 o 
  -1   2  25        6.13       12.46     14.54 o 
   0   2  25       17.42        9.69     13.85 o 
   1   2  25        8.58       28.39     14.19 o 
   2   2  25        0.03       21.81     14.19 o 
   3   2  25       14.65        1.04     13.85 o 
   4   2  25       23.95       17.31     14.54 o 
   5   2  25        2.20       16.62     15.58 o 
   6   2  25        0.48       13.15     15.58 o 
  -5   3  25       59.05       68.53     11.14 o 
  -4   3  25      190.75      179.49     12.10 o 
  -3   3  25        0.50      -12.06     16.44 o 
  -2   3  25        0.01        1.73     16.27 o 
  -1   3  25        0.06      -15.58     15.58 o 
   0   3  25       14.94       29.43     15.92 o 
   1   3  25        2.01        9.69     15.58 o 
   2   3  25       84.48       55.04     16.62 o 
   3   3  25       27.93       43.27     16.62 o 
   4   3  25        0.01       -5.89     16.27 o 
   5   3  25      136.19      172.05     20.77 o 
  -3   4  25       12.24        8.65     18.69 o 
  -2   4  25       58.68       69.93     19.04 o 
  -1   4  25        4.15       -9.69     17.31 o 
   0   4  25        1.11       -7.62     16.96 o 
   1   4  25        3.61       -0.35     17.31 o 
   2   4  25        5.93       -5.54     17.66 o 
   3   4  25        0.21      -15.58     17.31 o 
  -6   0  26       28.98       41.54     16.62 o 
  -5   0  26        2.93       -7.96     13.85 o 
  -4   0  26       21.62        6.23     13.85 o 
  -3   0  26       12.00       12.12     12.81 o 
  -2   0  26       31.23       41.20     12.46 o 
  -1   0  26      188.53      207.71     16.27 o 
   0   0  26       38.39       32.19     11.42 o 
   1   0  26       13.20       16.62     11.08 o 
   2   0  26       31.09       51.58     11.42 o 
   3   0  26       31.24       24.23     11.08 o 
   4   0  26        4.62       -1.04     11.08 o 
   5   0  26        5.81        6.58     11.42 o 
   6   0  26       87.51       82.39     13.50 o 
  -6   1  26        9.78       16.48     11.04 o 
  -5   1  26       12.72        4.38      7.96 o 
  -4   1  26        4.88        1.68      7.19 o 
  -3   1  26        4.51        9.15      8.81 o 
  -2   1  26        1.42       -1.92      7.98 o 
  -1   1  26       28.57       32.61      7.80 o 
   0   1  26       76.16       71.90      7.75 o 
   1   1  26       11.09        8.42      5.28 o 
   2   1  26        6.97        2.31      7.27 o 
   3   1  26        4.39        9.34      5.87 o 
   4   1  26        2.94       17.49     11.63 o 
   5   1  26       18.80       28.18     11.42 o 
   6   1  26       42.36       55.74     14.89 o 
  -5   2  26        0.18       -7.08      9.60 o 
  -4   2  26       40.23       35.29      9.67 o 
  -3   2  26       96.02      103.52     19.91 o 
  -2   2  26      137.80      121.74     22.85 o 
  -1   2  26       42.13       67.85     15.58 o 
   0   2  26        5.42       15.23     14.19 o 
   1   2  26       33.62       30.46     14.54 o 
   2   2  26       36.29       36.00     14.89 o 
   3   2  26       11.61        6.23     13.85 o 
   4   2  26       30.53       20.77     14.54 o 
   5   2  26        2.71       -2.42     14.89 o 
  -4   3  26       10.21       -3.79      9.38 o 
  -3   3  26        0.32      -10.04     10.04 o 
  -2   3  26        0.13      -11.08     16.27 o 
  -1   3  26        8.96       12.81     16.27 o 
   0   3  26        5.90        2.42     15.92 o 
   1   3  26        3.43        0.69     15.58 o 
   2   3  26        1.60       22.16     16.27 o 
   3   3  26        0.51       13.50     15.58 o 
   4   3  26        0.02       -4.15     16.27 o 
  -2   4  26      123.03      134.66     21.12 o 
  -1   4  26        1.89      -11.42     17.31 o 
   0   4  26       21.57       18.00     18.00 o 
   1   4  26       45.58       56.43     19.04 o 
   2   4  26        5.73      -16.27     17.66 o 
  -5   1  27       59.00       67.07      8.90 o 
  -4   1  27        7.23       11.26      7.56 o 
  -3   1  27       35.88       44.89      9.48 o 
  -2   1  27        0.50        0.54      8.31 o 
  -1   1  27       16.91       28.61     13.15 o 
   0   1  27      104.60       97.63      8.26 o 
   1   1  27       25.65       28.26      6.76 o 
   2   1  27       31.00       26.90      6.55 o 
   3   1  27        1.71       13.15     12.81 o 
   4   1  27        0.68        2.38      7.68 o 
   5   1  27        7.58       14.48      7.68 o 
  -5   2  27        3.54       -1.95     12.98 o 
  -4   2  27        1.40       -1.32     14.19 o 
  -3   2  27      172.31      211.76     12.89 o 
  -2   2  27        6.07        1.81      9.69 o 
  -1   2  27       51.76       57.47     15.58 o 
   0   2  27        8.59       22.16     14.19 o 
   1   2  27       15.19       22.85     14.19 o 
   2   2  27        0.66        9.69     14.54 o 
   3   2  27        1.58       34.96     14.89 o 
   4   2  27        1.05        2.77     14.89 o 
  -4   3  27       17.05        6.92     18.69 o 
  -3   3  27        0.35        7.25     15.75 o 
  -2   3  27       49.11       69.58     18.35 o 
  -1   3  27       31.13       14.54     16.27 o 
   0   3  27       39.16       49.50     16.96 o 
   1   3  27        7.08       -6.92     15.58 o 
   2   3  27        4.51        6.23     15.92 o 
   3   3  27       72.66       93.82     18.00 o 
  -5   0  28       41.53       42.23     15.58 o 
  -4   0  28        4.09       -7.27     14.19 o 
  -3   0  28        0.18      -12.81     12.81 o 
  -2   0  28        2.42       11.77     12.46 o 
  -1   0  28      104.12      123.24     14.54 o 
   0   0  28       25.51       34.62     11.77 o 
   1   0  28       82.07       86.89     12.81 o 
   2   0  28      153.06      164.09     14.54 o 
   3   0  28        4.65       -3.46     11.08 o 
   4   0  28       16.56        9.35     11.42 o 
  -5   1  28       23.74       20.74      8.57 o 
  -4   1  28        0.21        7.74      7.64 o 
  -3   1  28        0.24        5.89      9.31 o 
  -2   1  28       13.34       19.86      8.56 o 
  -1   1  28      135.60      156.77     10.04 o 
   0   1  28        1.05       -7.44      7.44 o 
   1   1  28       56.08       51.71     12.81 o 
   2   1  28        8.82        8.31     12.81 o 
   3   1  28        0.44        0.69     13.15 o 
   4   1  28       30.57       22.50     13.15 o 
  -4   2  28        2.63       11.84      9.22 o 
  -3   2  28        0.00        7.36      8.37 o 
  -2   2  28        0.11        4.08      7.33 o 
  -1   2  28       16.38        9.00     15.23 o 
   0   2  28        8.04       15.58     15.23 o 
   1   2  28        0.37       -2.08     13.85 o 
   2   2  28        9.28       21.46     14.89 o 
   3   2  28        0.75        9.69     14.19 o 
  -2   3  28        7.81       26.66     17.66 o 
  -1   3  28        3.64       -3.46     16.27 o 
   0   3  28        0.05        7.96     16.27 o 
   1   3  28       17.14        6.58     16.27 o 
   2   3  28       13.91       15.23     16.62 o 
  -4   1  29       53.64       67.93      8.40 o 
  -3   1  29        6.38       -9.79     16.27 o 
  -2   1  29        0.75       -5.14     18.17 o 
  -1   1  29       84.69       93.49      9.09 o 
   0   1  29       10.85       17.68      9.17 o 
   1   1  29       38.18       51.58     14.19 o 
   2   1  29       35.55       42.23     13.85 o 
   3   1  29       19.48        7.27     13.15 o 
  -3   2  29       44.45       36.65     14.19 o 
  -2   2  29       16.27       12.22     17.31 o 
  -1   2  29       24.73       25.62     15.92 o 
   0   2  29        4.62       -3.12     14.54 o 
   1   2  29        3.79        5.54     14.54 o 
   2   2  29        4.79       12.81     14.19 o 
  -3   0  30       82.97       99.01     16.27 o 
  -2   0  30        0.12      -13.15     13.15 o 
  -1   0  30       55.50       48.81     13.50 o 
   0   0  30        0.85       -7.27     12.12 o 
   1   0  30      352.96      445.19     24.23 o 
   2   0  30        5.94        6.92     11.77 o 
  -3   1  30      131.87      181.38      9.60 o 
  -2   1  30        3.66        3.44      8.89 o 
  -1   1  30        4.15       -0.46      8.00 o 
   0   1  30        4.33       10.04      7.12 o 
   1   1  30        8.23       21.46     13.85 o 
   2   1  30        1.21        5.89     13.15 o 
  -1   2  30       17.75       11.08     15.58 o 
   0   2  30        8.10       -2.42     15.23 o 
   1   2  30        5.33       -7.96     14.89 o 
   0   1  31        3.69      -13.85     13.85 o 
                                                 
